# Supplementary material for: Landscape-scale mapping of soil fungal distribution: proposing a new NGS-based approach
Source: Sci Rep. 2023 Jun 24;13:10280. doi: 10.1038/s41598-023-37538-7 (PMC10290699; doi:10.1038/s41598-023-37538-7)
Supplement: Supplementary file 1 — Supplementary Information 1. [file 41598_2023_37538_MOESM1_ESM.xlsx]

## Sheet: Histograms OTUs
																Number of OTUs							Sampling point:	Value:
	557	1069																	(1)Number of OTUs; (2)Selected OTU frequency				1	557
	785	1022	982	1160	1331	1176	1043	1161											1				2	1069
	1005	596	621	881	981	902	1232	1281	1158	845									Selected OTU				3	785
	1038	1122	678	1197	1409	1059	595	504	998	694	1184								OTU_1	(You can select from the list or enter the OTU identifier manually)			4	1022
	962	1280	1159	1335	1275	739	1233	1359	1283	1288	1117	N/A							Log(1+x) transformed?				5	982
		1342	1051	1427	729	911	1573	1405	1055	1119	768	816	799						No	(Selected OTU frequency only)			6	1160
					539	788	745	705	792	983	1193	899	927										7	1331
						995	786	N/A	N/A	1043	1238	630											8	1176
							1000	N/A	952	358	729												9	1043
									833	696	813	934			620	1242							10	1161
											1502	N/A	1158	723	1111	860							11	1005
											1382			1002									12	596
																							13	621
																							14	881
																							15	981
																							16	902
																							17	1232
																							18	1281
																							19	1158
																							20	845
																							21	1038
																							22	1122
																							23	678
																							24	1197
																							25	1409
																							26	1059
																							27	595
																							28	504
																							29	998
																							30	694
																							31	1184
																							32	962
																							33	1280
																							34	1159
																							35	1335
																							36	1275
																							37	739
																							38	1233
																							39	1359
																							40	1283
																							41	1288
																							42	1117
																							43	N/A
																							44	1342
																							45	1051
																							46	1427
																							47	729
																							48	911
																							49	1573
																							50	1405
																							51	1055
																							52	1119
																							53	768
																							54	816
																							55	799
																							56	539
																							57	788
																							58	745
																							59	705
																							60	792
																							61	983
																							62	1193
																							63	899
																							64	927
																							65	995
																							66	786
																							67	N/A
																							68	N/A
																							69	1043
																							70	1238
																							71	630
																							72	1000
																							73	N/A
																							74	952
																							75	358
																							76	729
																							77	833
																							78	696
																							79	813
																							80	934
																							81	620
																							82	1242
																							83	1502
																							84	N/A
																							85	1158
																							86	723
																							87	1111
																							88	860
																							89	1382
																							90	1002

## Sheet: Histograms taxonomic
																Basidiomycota							Sampling point:	Value:	Log(x+1):
	27462	17500														k__Fungi; p__Basidiomycota;			Rank:				1	27462	4.43875
	19201	76327	7253	37661	10899	26941	60585	67575											Phylum				2	17500	4.24306
	27603	72910	31133	24090	12945	11102	38130	18011	22133	26773									Selected taxon (choose from the correct list):				3	19201	4.28335
	9550	25840	36144	31965	5237	9419	38739	30534	70600	25070	48412								Basidiomycota	Agaricales	Cortinariaceae	Cortinarius	4	76327	4.88268
	28430	10314	33664	39064	14057	6250	46479	10337	12326	11623	44364	N/A							Log(1+x) transformed?				5	7253	3.86058
		19985	33250	4458	31825	22385	6881	25114	48194	7576	38322	27550	34882						No				6	37661	4.5759
					39286	27996	73201	54669	55583	11686	4847	20124	49672										7	10899	4.03743
						27157	39166	N/A	N/A	22759	6701	27126											8	26941	4.43043
							28452	N/A	60947	28472	39974												9	60585	4.78237
									55939	92630	41678	10288			64241	34004							10	67575	4.82979
											24195	N/A	3599	79418	38711	38339							11	27603	4.44097
											16565			27245									12	72910	4.86279
																							13	31133	4.49323
																							14	24090	4.38185
																							15	12945	4.11214
																							16	11102	4.04544
																							17	38130	4.58128
																							18	18011	4.25556
																							19	22133	4.34506
																							20	26773	4.42771
																							21	9550	3.98005
																							22	25840	4.41231
																							23	36144	4.55805
																							24	31965	4.50469
																							25	5237	3.71917
																							26	9419	3.97405
																							27	38739	4.58816
																							28	30534	4.4848
																							29	70600	4.84881
																							30	25070	4.39917
																							31	48412	4.68496
																							32	28430	4.45379
																							33	10314	4.01347
																							34	33664	4.52718
																							35	39064	4.59179
																							36	14057	4.14792
																							37	6250	3.79595
																							38	46479	4.66727
																							39	10337	4.01444
																							40	12326	4.09086
																							41	11623	4.06536
																							42	44364	4.64704
																							43	N/A	N/A
																							44	19985	4.30073
																							45	33250	4.5218
																							46	4458	3.64924
																							47	31825	4.50278
																							48	22385	4.34998
																							49	6881	3.83771
																							50	25114	4.39993
																							51	48194	4.683
																							52	7576	3.8795
																							53	38322	4.58346
																							54	27550	4.44014
																							55	34882	4.54261
																							56	39286	4.59425
																							57	27996	4.44711
																							58	73201	4.86452
																							59	54669	4.73775
																							60	55583	4.74495
																							61	11686	4.0677
																							62	4847	3.68556
																							63	20124	4.30374
																							64	49672	4.69612
																							65	27157	4.4339
																							66	39166	4.59292
																							67	N/A	N/A
																							68	N/A	N/A
																							69	22759	4.35717
																							70	6701	3.8262
																							71	27126	4.4334
																							72	28452	4.45413
																							73	N/A	N/A
																							74	60947	4.78496
																							75	28472	4.45443
																							76	39974	4.60179
																							77	55939	4.74772
																							78	92630	4.96676
																							79	41678	4.61992
																							80	10288	4.01237
																							81	64241	4.80782
																							82	34004	4.53154
																							83	24195	4.38374
																							84	N/A	N/A
																							85	3599	3.5563
																							86	79418	4.89992
																							87	38711	4.58785
																							88	38339	4.58365
																							89	16565	4.21922
																							90	27245	4.4353

## Sheet: Histograms guilds
																Saprotroph							Sampling point:	Value:	Log(x+1):
	8228	10468																	(1)Trophic mode; (2)Guild contains; (3)Guild raw:				1	8228	3.91535
	3890	1206	1773	2557	2825	7906	2802	4114											1				2	10468	4.01991
	13482	3480	17146	3375	1951	1745	6017	2710	5493	3772									Selected taxon (choose from the correct list):				3	3890	3.59006
	18751	8385	5440	12186	7403	9624	9584	13226	1812	5648	3576								Saprotroph	Algal Parasite	Dung Saprotroph-Undefined Saprotroph-Wood Saprotroph		4	1206	3.08171
	7754	8046	5628	5445	6418	3617	10698	12046	5435	7595	4570	N/A							Log(1+x) transformed?				5	1773	3.24895
		3929	9316	2120	11271	14935	5065	9922	1914	2925	9362	2737	5970						No				6	2557	3.4079
					3890	5668	19384	7676	5936	1789	2991	5653	4427										7	2825	3.45117
						1594	6622	N/A	N/A	6676	3959	7417											8	7906	3.89801
							2814	N/A	3835	2293	5920												9	2802	3.44762
									2431	974	5585	8338			2586	9855							10	4114	3.61437
											6886	N/A	1716	2662	3749	3593							11	13482	4.12979
											6331			4581									12	3480	3.5417
																							13	17146	4.23419
																							14	3375	3.5284
																							15	1951	3.29048
																							16	1745	3.24204
																							17	6017	3.77945
																							18	2710	3.43313
																							19	5493	3.73989
																							20	3772	3.57669
																							21	18751	4.27305
																							22	8385	3.92355
																							23	5440	3.73568
																							24	12186	4.0859
																							25	7403	3.86947
																							26	9624	3.9834
																							27	9584	3.98159
																							28	13226	4.12146
																							29	1812	3.2584
																							30	5648	3.75197
																							31	3576	3.55352
																							32	7754	3.88958
																							33	8046	3.90563
																							34	5628	3.75043
																							35	5445	3.73608
																							36	6418	3.80747
																							37	3617	3.55847
																							38	10698	4.02934
																							39	12046	4.08088
																							40	5435	3.73528
																							41	7595	3.88058
																							42	4570	3.66001
																							43	N/A	N/A
																							44	3929	3.59439
																							45	9316	3.96928
																							46	2120	3.32654
																							47	11271	4.052
																							48	14935	4.17423
																							49	5065	3.70467
																							50	9922	3.99664
																							51	1914	3.28217
																							52	2925	3.46627
																							53	9362	3.97142
																							54	2737	3.43743
																							55	5970	3.77605
																							56	3890	3.59006
																							57	5668	3.75351
																							58	19384	4.28747
																							59	7676	3.88519
																							60	5936	3.77357
																							61	1789	3.25285
																							62	2991	3.47596
																							63	5653	3.75236
																							64	4427	3.64621
																							65	1594	3.20276
																							66	6622	3.82105
																							67	N/A	N/A
																							68	N/A	N/A
																							69	6676	3.82458
																							70	3959	3.5977
																							71	7417	3.87029
																							72	2814	3.44948
																							73	N/A	N/A
																							74	3835	3.58388
																							75	2293	3.36059
																							76	5920	3.7724
																							77	2431	3.38596
																							78	974	2.989
																							79	5585	3.7471
																							80	8338	3.92111
																							81	2586	3.4128
																							82	9855	3.9937
																							83	6886	3.83803
																							84	N/A	N/A
																							85	1716	3.23477
																							86	2662	3.42537
																							87	3749	3.57403
																							88	3593	3.55558
																							89	6331	3.80154
																							90	4581	3.66106

## Sheet: Histograms chemistry
																N(%)							Sampling point:	Value:		RS:					N(%)	C total(%)	C organic(%)	N-NO3(ppm)	N-NH4(ppm)	K(ppm)	Mg(ppm)	Ca(ppm)	P Olsen(ppm)
	0.1179	0.0987																	Choose a parameter:				1	0.1179		1				no	1	2	3	4	5	6	7	8	9
	0.4593	0.2576	0.3229	0.2036	0.2512	0.1321	0.2	0.1933											N(%)				2	0.0987						log(1+x)	10	11	12	13	14	15	16	17	18
	0.091	0.2634	0.1812	0.0553	0.0647	0.0655	0.1441	0.0513	0.229	0.1896									Transformation?				3	0.4593
	0.0869	0.0956	0.1218	0.0882	0.1289	0.1138	0.1805	0.1881	0.089	0.1933	0.6531								No				4	0.2576
	0.2857	0.0883	0.1141	0.1367	0.1945	0.1054	0.1065	0.1097	0.0606	0.1455	0.1427	0.5002											5	0.3229
		0.4916	0.1291	0.1887	0.2092	0.1788	0.1525	0.0958	0.1519	0.2204	0.2988	0.2682	0.2412										6	0.2036
					0.226	0.213	0.1585	0.2198	0.3497	0.1237	0.1392	0.257	0.3502										7	0.2512
						0.3267	0.7588	0.3902	0.4532	0.4015	0.1655	0.2636											8	0.1321
							0.4384	0.4414	0.1801	0.2177	0.3639												9	0.2
									0.3182	0.3755	0.3276	0.2822			1.5606	1.6022							10	0.1933
											1.9395	0.5836	0.1139	0.1217	0.0911	0.1139							11	0.091
											1.7516			0.3782									12	0.2634
																							13	0.1812
																							14	0.0553
																							15	0.0647
																							16	0.0655
																							17	0.1441
																							18	0.0513
																							19	0.229
																							20	0.1896
																							21	0.0869
																							22	0.0956
																							23	0.1218
																							24	0.0882
																							25	0.1289
																							26	0.1138
																							27	0.1805
																							28	0.1881
																							29	0.089
																							30	0.1933
																							31	0.6531
																							32	0.2857
																							33	0.0883
																							34	0.1141
																							35	0.1367
																							36	0.1945
																							37	0.1054
																							38	0.1065
																							39	0.1097
																							40	0.0606
																							41	0.1455
																							42	0.1427
																							43	0.5002
																							44	0.4916
																							45	0.1291
																							46	0.1887
																							47	0.2092
																							48	0.1788
																							49	0.1525
																							50	0.0958
																							51	0.1519
																							52	0.2204
																							53	0.2988
																							54	0.2682
																							55	0.2412
																							56	0.226
																							57	0.213
																							58	0.1585
																							59	0.2198
																							60	0.3497
																							61	0.1237
																							62	0.1392
																							63	0.257
																							64	0.3502
																							65	0.3267
																							66	0.7588
																							67	0.3902
																							68	0.4532
																							69	0.4015
																							70	0.1655
																							71	0.2636
																							72	0.4384
																							73	0.4414
																							74	0.1801
																							75	0.2177
																							76	0.3639
																							77	0.3182
																							78	0.3755
																							79	0.3276
																							80	0.2822
																							81	1.5606
																							82	1.6022
																							83	1.9395
																							84	0.5836
																							85	0.1139
																							86	0.1217
																							87	0.0911
																							88	0.1139
																							89	1.7516
																							90	0.3782

## Sheet: Local plant diversity
Sampling point	Habitat type	Main types of vegetation	Surrounding tree species
1	dense mixed forest	mature trees	Quercus robur, Pinus sylvestris, Tilia cordata
2	forest edge	mature trees, grasses	Quercus robur, Pinus sylvestris
3	forest edge/island shore	mature trees	Alnus incana, Tilia cordata
4	grassy vegetation	grasses
5	forest edge/island shore	mature trees	Alnus incana, Fraxinus excelsior, Corylus avellana
6	dense mixed forest	mature trees	Salix sp., Quercus robur, Tilia cordata
7	forest edge	mature trees, grasses	Tilia cordata, Salix sp.
8	forest edge	mature trees, grasses	Tilia cordata, Quercus robur
9	dense mixed forest	mature trees	Salix sp., Tilia cordata
10	dense mixed forest	mature trees	Salix sp., Tilia cordata
11	forest edge	mature trees, grasses	Pinus sylestris
12	dense mixed forest	mature trees	Pinus sylvestris, Quercus robur
13	dense mixed forest	mature trees	Pinus sylvestris, Quercus robur
14	grasses/trees/shrubs	grasses, young trees (saplings), shrubs	Pinus sylvestris, Betula pendula
15	grasses/trees/shrubs	grasses, young trees (saplings), shrubs	Pinus sylvestris
16	grasses/trees/shrubs	grasses, young trees (saplings), shrubs	Pinus sylvestris
17	grasses/trees/shrubs	grasses, young trees (saplings), shrubs	Salix sp.
18	grasses/trees/shrubs	grasses, young trees (saplings), shrubs	Pinus sylvestris
19	grasses/trees/shrubs	grasses, young trees (saplings), shrubs	Salix sp., Quercus rubra
20	forest edge/island shore	mature trees	Fraxinus excelsior, Quercus robur
21	forest edge	mature trees, grasses	Pinus sylvestris
22	forest edge	mature trees, grasses	Pinus sylvestris
23	forest edge	mature trees, grasses	Pinus sylvestris
24	grassy vegetation/edge of the sandy road	grasses, young trees (saplings), shrubs	Betula pendula, Robinia pseudoacacia
25	grasses/trees/shrubs	grasses, young trees (saplings), shrubs	Pinus sylvestris, Prunus spinosa
26	grasses/trees/shrubs	grasses, young trees (saplings), shrubs	Prunus spinosa
27	dense mixed forest	mature trees	Quercus robur, Pinus sylvestris, Frangula alnus
28	dense mixed forest	mature trees	Quercus robur, Pinus sylvestris, Frangula alnus
29	grasses/trees/shrubs	grasses, young trees (saplings), shrubs	Betula pendula
30	dense mixed forest	mature trees	Quercus robur, Pinus sylvestris
31	forest edge/island shore	mature trees	Alnus incana, Betula pendula
32	forest edge/island shore	mature trees	Alnus incana
33	grasses/trees/shrubs	grasses, young trees (saplings), shrubs	Prunus spinosa
34	grasses/trees/shrubs	grasses, young trees (saplings), shrubs	Salix sp.
35	grassy vegetation/edge of the sandy road	grasses
36	grasses/trees/shrubs	grasses, young trees (saplings), shrubs	Prunus spinosa
37	grasses/trees/shrubs	grasses, young trees (saplings), shrubs	Betula pendula
38	grasses/trees/shrubs	grasses, young trees (saplings), shrubs	Betula pendula
39	grasses/trees/shrubs	grasses, young trees (saplings), shrubs	Prunus spinosa
40	grasses/trees/shrubs	grasses, young trees (saplings), shrubs	Betula pendula, Salix sp.
41	grasses/trees/shrubs	grasses, young trees (saplings), shrubs	Cornus sanguinea
42	dense mixed forest	mature trees	Tilia cordata
43	dense mixed forest	mature trees	Quercus robur, Pinus sylvestris
44	forest edge/island shore	mature trees	Fraxinus excelsior, Tilia cordata
45	dense mixed forest	mature trees	Quercus robur, Pinus sylvestris
46	lawn	grasses
47	dense mixed forest	mature trees	Quercus robur, Pinus sylvestris
48	dense mixed forest	mature trees	Quercus robur, Pinus sylvestris, Betula pendula
49	grasses/trees/shrubs	grasses, young trees (saplings), shrubs	Populus alba, Pinus sylvestris
50	grassy vegetation/edge of the sandy road	grasses
51	grasses/trees/shrubs	grasses, young trees (saplings), shrubs	Salix sp.
52	grassy vegetation	grasses
53	dense mixed forest	mature trees	Quercus robur, Pinus sylvestris
54	dense mixed forest	mature trees	Tilia cordata, Pinus sylvestris
55	forest edge/island shore	mature trees	Tilia cordata
56	dense mixed forest	mature trees	Quercus robur, Betula pendula
57	dense mixed forest	mature trees	Quercus robur, Betula pendula
58	dense mixed forest	mature trees	Quercus robur, Pinus sylvestris, Betula pendula
59	dense mixed forest	mature trees	Quercus robur, Pinus sylvestris, Picea abies
60	dense mixed forest	mature trees	Quercus robur, Pinus sylvestris, Picea abies
61	grassy vegetation	grasses
62	grassy vegetation	grasses
63	dense mixed forest	mature trees	Tilia cordata
64	loose mixed forest	mature trees	Tilia cordata, Corylus avellana
65	forest edge/island shore	mature trees	Tilia cordata
66	loose mixed forest	mature trees	Pinus sylvestris
67	loose mixed forest	mature trees	Pinus sylvestris
68	loose mixed forest	mature trees	Pinus sylvestris
69	dense mixed forest	mature trees	Pinus sylvestris
70	grassy vegetation	grasses
71	dense mixed forest	mature trees	Betula pendula, Pinus sylvestris
72	forest edge/island shore	mature trees	Fraxinus excelsior
73	loose mixed forest	mature trees	Pinus sylvestris, Betula pendula
74	dense mixed forest	mature trees	Salix sp., Betula pendula
75	dense mixed forest	mature trees	Quercus robur, Pinus sylvestris, Betula pendula
76	dense mixed forest	mature trees	Quercus robur, Betula pendula
77	forest edge/island shore	mature trees	Tilia cordata
78	forest edge/island shore	mature trees	Ulmus laevis, Tilia cordata
79	dense mixed forest	mature trees	Quercus robur, Pinus sylvestris
80	forest edge/island shore	mature trees	Alnus incana, Acer platanoides
81	forest edge/island shore	mature trees	Alnus incana, Ulmus laevis
82	forest edge/island shore	mature trees	Alnus incana, Carpinus betulus
83	forest edge/island shore	mature trees	Alnus incana
84	dense mixed forest	mature trees	Alnus incana, Pinus sylvestris, Tilia cordata
85	grassy vegetation	grasses
86	dense mixed forest	mature trees	Salix sp., Alnus incana
87	dense mixed forest	mature trees	Salix sp., Alnus incana
88	dense mixed forest	mature trees	Salix sp., Alnus incana
89	forest edge/island shore	mature trees	Salix sp., Acer campestre, Alnus incana
90	forest edge/island shore	mature trees	Salix sp., Acer campestre, Alnus incana

## Sheet: Histogram sampling points
	1	2
	3	4	5	6	7	8	9	10
	11	12	13	14	15	16	17	18	19	20
	21	22	23	24	25	26	27	28	29	30	31
	32	33	34	35	36	37	38	39	40	41	42	43
		44	45	46	47	48	49	50	51	52	53	54	55
					56	57	58	59	60	61	62	63	64
						65	66	67	68	69	70	71
							72	73	74	75	76
									77	78	79	80			81	82
											83	84	85	86	87	88
											89			90

## Sheet: Morans I
Choose a group:	(Calculations are performed on relative abundace)
Animal Pathogen	Data	Average		Moran's I	p
1	0.0222278	0.0743712	-0.00800847	0.149629	<0.05	-0.15139	0.136716
2	0.159299		-0.0096413			-0.194797	0.203233
3	0.143029		-0.00941165		Percentile	-0.263045	0.296817
4	0.0129912		-0.00203803		0.965
5	0.0142929		0.00995449
6	0.0210263		0.00305567
7	0.103605		-0.00296971
8	0.0430288		0.00148152
9	0.0223529		0.00571405
10	0.0193492		0.00300832
11	0.0508135		0.000176543
12	0.0140676		0.00733684
13	0.0234043		0.00480648
14	0.0479349		0.00379009
15	0.0574718		-0.000735823
16	0.0498874		0.00191919
17	0.0508886		0.000389428
18	0.0717146		0.000514256
19	0.0242053		0.00449721
20	0.0116145		0.00652113
21	0.0585232		0.00106251
22	0.0886108		3.37984e-06
23	0.126884		0.000535616
24	0.0522153		-0.00271721
25	0.139599		0.00199437
26	0.0677096		-0.0015475
27	0.136946		-0.00701015
28	0.00946183		-0.00344529
29	0.0501377		0.00248251
30	0.0206258		0.00293752
31	0.0591489		0.00154785
32	0.0166458		-0.000463452
33	0.0982478		0.00343027
34	0.143454		0.0044225
35	0.105707		0.00465253
36	0.150663		0.0132255
37	0.203354		0.000169445
38	0.0573967		-0.00472841
39	0.0917647		0.000496545
40	0.140751		-0.000112185
41	0.121927		-0.00196953
42	0.026433		0.000737238
43	0.192441		-0.00234146
44	0.0306633		-0.00928381
45	0.0996245		-0.00163049
46	0.0221777		-0.000205746
47	0.0230288		-0.00406175
48	0.14398		-0.00641989
49	0.118423		-0.000432819
50	0.031965		-0.00218823
51	0.0682603		0.000189447
52	0.0266583		-7.58179e-05
53	0.037572		0.00297746
54	0.0664831		0.000712645
55	0.0281101		0.00552731
56	0.00708386		0.0126566
57	0.00640801		0.00719698
58	0.0199499		0.00417033
59	0.0216521		0.00449516
60	0.0859324		0.000624069
61	0.166809		0.0126878
62	0.0490613		0.00116731
63	0.020826		0.00177759
64	0.0518398		0.00272817
65	0.0205757		0.00645598
66	0.0947434		0.00380908
67	0.273091		0.0227943
68	0.0261577		-0.00836072
69	0.0448561		0.00158778
70	0.0378473		0.00146942
71	0.0510638		0.000535292
72	0.124481		0.00814746
73	0.0574468		0.00158156
74	0.0174468		0.0030199
75	0.0615519		-0.000581594
76	0.103955		-0.000379242
77	0.114768		0.00717114
78	0.089637		0.00202286
79	0.0969712		8.0184e-05
80	0.206108		-0.00381897
81	0.0453817		-0.00965006
82	0.236621		0.016796
83	0.166483		0.0163513
84	0.0907384		0.000369899
85	0.113267		-0.00112756

## Sheet: Chemistry data
	N	C total	C organic	N-NO3	N-NH4	K	Mg	Ca	P Olsen	pH	Log (x+1) transformed	N	C total	C organic	N-NO3	N-NH4	K	Mg	Ca	P Olsen
No	%	%	%	ppm	ppm	ppm	ppm	ppm	ppm		No
1	0.1179	2.4068	2.3349	1.08974	0.622222	38.6424	20.9048	134.28	6.4357	5.72	1	0.048403	0.532347	0.523083	0.320093	0.21011	1.59816	1.34054	2.13123	0.871322
2	0.0987	1.1319	1.0726	0.826226	0.622222	73.432	41.7078	302.74	16.849	5.23	2	0.0408791	0.328767	0.316515	0.261554	0.21011	1.87176	1.63051	2.4825	1.25161
3	0.4593	5.2768	4.6622	5.36358	23.4111	80.7546	397.131	5682.6	6.616	6.3	3	0.164145	0.797738	0.752985	0.803702	1.38759	1.91251	2.60003	3.75462	0.881727
4	0.2576	3.4194	3.1261	5.13777	8.08889	177.018	220.474	2167.55	51.7894	6.02	4	0.0995425	0.645363	0.61554	0.788011	0.958511	2.25046	2.34532	3.33617	1.72255
5	0.3229	5.4755	5.276	1.09381	3.73333	42.2334	139.867	1546.63	5.2795	5.91	5	0.121527	0.811273	0.797683	0.320937	0.675167	1.63582	2.14881	3.18967	0.797925
6	0.2036	2.6848	2.2712	2.88671	1.63333	207.111	168.372	3165.1	16.1994	5.95	6	0.0804822	0.566414	0.514707	0.589582	0.420506	2.3183	2.22884	3.50052	1.23551
7	0.2512	4.3619	3.6546	2.34974	2.17778	281.001	147.736	3652.5	27.0243	5.79	7	0.0973267	0.729319	0.667882	0.525011	0.502124	2.45025	2.17242	3.56271	1.44753
8	0.1321	1.6468	1.5469	1.12135	2.95556	71.3934	50.8986	728.63	31.9674	4.96	8	0.0538848	0.422721	0.406012	0.326613	0.597207	1.8597	1.71516	2.8631	1.51808
9	0.2	2.0908	1.7257	4.64665	1.55556	195.527	151.354	3032.25	9.9201	5.62	9	0.0791812	0.490071	0.435478	0.75179	0.407485	2.29342	2.18285	3.48191	1.03823
10	0.1933	2.5907	2.2888	4.87358	1.55556	152.786	140.066	2775.35	6.2702	5.55	10	0.0767496	0.555179	0.517037	0.768903	0.407485	2.18692	2.14942	3.44347	0.861546
11	0.091	0.9824	0.9261	0.845871	1.47778	67.7294	41.0724	435.68	17.7483	4.36	11	0.0378248	0.297191	0.284679	0.266201	0.394062	1.83714	1.624	2.64016	1.27296
12	0.2634	4.7991	4.6868	3.37806	1.78889	82.4536	56.3378	356.66	6.2258	4.96	12	0.101541	0.763361	0.754868	0.641282	0.445431	1.92145	1.75844	2.55347	0.858886
13	0.1812	4.2603	4.1359	1.26181	1.78889	63.4522	46.439	275.78	4.2664	4.76	13	0.0723234	0.721011	0.710617	0.354455	0.445431	1.80924	1.67614	2.44213	0.721514
14	0.0553	0.5425	0.5045	0.0191935	2.1	67.1752	30.1814	217.49	48.245	4.55	14	0.0233759	0.188225	0.177392	0.00825667	0.491362	1.83363	1.4939	2.33943	1.69236
15	0.0647	0.6842	0.6422	0.568581	1.24444	78.906	28.6992	180.75	31.674	4.62	15	0.0272273	0.226394	0.215426	0.195507	0.351109	1.90258	1.47274	2.25947	1.5142
16	0.0655	0.6853	0.649	0.134581	1.63333	67.8202	29.6294	165.51	35.5856	4.96	16	0.0275535	0.226677	0.217221	0.0548354	0.420506	1.83772	1.48614	2.22144	1.56331
17	0.1441	1.4022	1.3248	1.66374	1.32222	70.5336	98.549	646.83	10.3463	4.84	17	0.058464	0.380609	0.366386	0.425492	0.365904	1.85451	1.99804	2.81146	1.05485
18	0.0513	0.5205	0.4922	1.48039	1.4	85.4744	26.902	203.51	31.0108	4.43	18	0.0217267	0.181986	0.173827	0.394519	0.380211	1.93689	1.44564	2.31071	1.5053
19	0.229	2.3591	1.9055	4.92642	4.82222	218.482	177.995	3026.25	5.13	5.68	19	0.0895519	0.526223	0.463221	0.772792	0.765089	2.3414	2.25284	3.48105	0.78746
20	0.1896	3.2415	3.0391	0.271194	2.95556	21.0336	65.0138	905.02	1.4882	5.12	20	0.075401	0.627519	0.606285	0.104212	0.597207	1.34309	1.81963	2.95714	0.395885
21	0.0869	0.704	0.6669	0.481419	1.24444	62.5716	25.9498	185.37	33.5445	4.32	21	0.0361896	0.23147	0.22191	0.170678	0.351109	1.80326	1.43056	2.27038	1.53838
22	0.0956	0.7841	0.7504	1.37245	0.7	45.4506	47.2136	187.37	42.3725	4.39	22	0.039652	0.251419	0.243137	0.375197	0.230449	1.66699	1.68317	2.27501	1.63721
23	0.1218	1.1949	1.143	2.82484	0.933333	46.1466	65.9622	352.78	21.7236	4.68	23	0.0499154	0.341415	0.331022	0.582613	0.286307	1.67345	1.82583	2.54873	1.35648
24	0.0882	0.6941	0.6468	2.00448	1.01111	94.1546	41.5268	334.6	35.7866	4.32	24	0.0367087	0.228939	0.216641	0.47777	0.303436	1.97843	1.62866	2.52582	1.56569
25	0.1289	1.0057	0.9529	2.18423	1.24444	30.42	66.6152	782.6	8.1473	5.11	25	0.0526555	0.302266	0.29068	0.503004	0.351109	1.49721	1.83004	2.89409	0.961293
26	0.1138	0.7302	0.6962	2.87361	0.933333	68.9388	78.5514	340.96	17.2688	5.02	26	0.0468072	0.238096	0.229477	0.588116	0.286307	1.84472	1.90065	2.53398	1.26171
27	0.1805	5.9464	5.8753	0.311161	1.08889	61.839	34.2178	177.82	3.9255	4.96	27	0.072066	0.84176	0.837292	0.117656	0.319915	1.79823	1.54676	2.25242	0.69245
28	0.1881	5.8962	5.8097	0.260806	1.01111	31.171	16.3474	82.42	2.3225	4.69	28	0.074853	0.83861	0.833128	0.100648	0.303436	1.50746	1.23923	1.92127	0.521465
29	0.089	1.0839	1.0256	0.510774	1.01111	126.336	57.9384	197.61	29.3161	5.01	29	0.0370279	0.318877	0.306554	0.1792	0.303436	2.10495	1.7704	2.298	1.48167
30	0.1933	3.0522	2.9179	0.379129	1.16667	37.6498	74.0818	875.91	3.1193	5.42	30	0.0767496	0.607691	0.593053	0.139605	0.335792	1.58715	1.87553	2.94296	0.614823
31	0.6531	16.603	16.462	15.055	3.73333	87.148	385.641	2896.5	8.6943	6.02	31	0.218299	1.24559	1.24209	1.20561	0.675167	1.94521	2.58731	3.46202	0.986516
32	0.2857	9.9035	9.7829	0.365806	7.15556	54.6834	108.411	729.6	3.8672	4.99	32	0.10914	1.03757	1.03274	0.135389	0.911454	1.74573	2.03906	2.86368	0.687279
33	0.0883	0.7545	0.7184	0.538097	2.48889	85.0732	50.0152	261.53	28.5942	4.78	33	0.0367486	0.244153	0.235124	0.186984	0.542687	1.93487	1.7077	2.41918	1.47121
34	0.1141	1.1836	1.104	1.21597	0.933333	57.1544	63.9468	522.85	7.0574	4.92	34	0.0469242	0.339173	0.323046	0.345563	0.286307	1.76458	1.81256	2.71921	0.906195
35	0.1367	1.6688	1.5379	1.23832	0.544444	91.948	62.0828	702.72	24.6442	5.11	35	0.0556459	0.426316	0.404475	0.349923	0.188772	1.96824	1.79991	2.8474	1.40899
36	0.1945	1.6531	1.5327	1.41016	1.24444	63.0476	88.4346	962.34	12.9594	5.16	36	0.0771862	0.423754	0.403584	0.382046	0.351109	1.8065	1.95151	2.98378	1.14487
37	0.1054	0.9152	0.8701	3.31145	1.55556	65.7048	57.9296	395.82	15.6651	5.23	37	0.0435195	0.282214	0.271865	0.634624	0.407485	1.82416	1.77033	2.59859	1.22181
38	0.1065	1.096	1.0364	0.579645	1.55556	73.102	61.5644	300.81	18.3708	4.56	38	0.0439514	0.321391	0.308863	0.19856	0.407485	1.86983	1.79633	2.47973	1.28715
39	0.1097	0.7879	0.7503	4.43868	1.32222	71.0576	42.7846	256.42	30.1069	4.32	39	0.0452056	0.252343	0.243112	0.735493	0.365904	1.85768	1.64132	2.41064	1.49286
40	0.0606	0.5205	0.4917	1.1909	1.24444	50.5924	37.1514	300.77	14.1066	4.69	40	0.0255516	0.181986	0.173681	0.340623	0.351109	1.71259	1.58151	2.47968	1.17917
41	0.1455	1.6982	1.5899	1.08477	1.4	48.1688	64.4976	601.9	6.3534	4.78	41	0.0589951	0.431074	0.413283	0.319059	0.380211	1.69169	1.81623	2.78025	0.866488
42	0.1427	1.669	1.5375	0.716258	2.64444	148.262	144.001	1024.59	39.3901	5.12	42	0.0579322	0.426349	0.404406	0.234583	0.561631	2.17395	2.16137	3.01097	1.60627
43	0.5002	15.126	15.018	0.157161	3.26667	64.6756	70.1858	452.65	3.2311	4.96	43	0.176149	1.20753	1.20461	0.0633939	0.630089	1.8174	1.85239	2.65672	0.626453
44	0.4916	10.107	9.4158	6.49013	74.3556	50.6412	548.231	6134.85	3.5401	7.11	44	0.173652	1.0456	1.01769	0.874489	1.87712	1.713	2.73976	3.78787	0.657065
45	0.1291	1.764	1.6991	0.33871	36.1667	67.9526	48.6702	340.13	1.7317	4.22	45	0.0527324	0.441538	0.431219	0.126686	1.57015	1.83855	1.6961	2.53292	0.436433
46	0.1887	1.9959	1.8453	2.85487	4.43333	133.343	151.609	1589.43	16.7789	5.12	46	0.0750723	0.476527	0.454128	0.58601	0.735066	2.12822	2.18358	3.20151	1.2499
47	0.2092	4.0198	3.91	0.174774	2.41111	59.8374	43.3544	232.92	1.7306	4.96	47	0.0824981	0.700686	0.691081	0.0699544	0.532896	1.78417	1.64694	2.36907	0.436258
48	0.1788	3.0946	3.0145	1.90965	1.86667	74.2408	36.48	134.69	0.4786	4.12	48	0.0714401	0.612211	0.603631	0.46384	0.457377	1.87645	1.5738	2.13255	0.169851
49	0.1525	1.2748	1.175	13.0345	1.71111	100.764	80.06	1303.93	20.9998	5.12	49	0.0616409	0.356943	0.337459	1.1472	0.433147	2.00759	1.90881	3.11559	1.34242
50	0.0958	1.0324	0.946	0.832548	1.4	59.3204	26.667	568.87	8.8592	4.49	50	0.0397313	0.308009	0.289143	0.263055	0.380211	1.78046	1.44196	2.75578	0.993842
51	0.1519	2.0979	1.9708	5.61332	2.64444	203.694	117.859	1381.42	4.1126	5.12	51	0.0614148	0.491067	0.472873	0.82042	0.561631	2.31111	2.07503	3.14064	0.708642
52	0.2204	2.4419	2.1955	14.1183	2.1	252.41	104.748	1836.06	20.682	5.65	52	0.0865022	0.536798	0.504539	1.1795	0.491362	2.40382	2.02427	3.26412	1.3361
53	0.2988	5.0569	4.9512	0.574903	1.94444	78.1678	45.1272	434.55	3.5971	4.96	53	0.113542	0.78225	0.774605	0.197254	0.469003	1.89855	1.66396	2.63904	0.662484
54	0.2682	3.0783	2.7688	0.621645	1.55556	86.6518	269.694	2419.45	27.0047	6.54	54	0.103188	0.610479	0.576203	0.209956	0.407485	1.94276	2.43248	3.3839	1.44723
55	0.2412	3.0006	2.8699	0.392677	1.86667	73.0938	105.339	928.9	2.2227	5.01	55	0.0938418	0.602125	0.5877	0.143851	0.457377	1.86978	2.02669	2.96844	0.50822
56	0.226	4.971	4.8868	0.0593871	1.32222	65.1222	63.2828	289.49	1.7146	4.66	56	0.0884905	0.776047	0.769879	0.0250547	0.365904	1.82035	1.80809	2.46313	0.433706
57	0.213	5.6652	5.5615	0.0510323	1.47778	50.1932	46.0972	172.33	1.5416	4.45	57	0.0838608	0.823813	0.817003	0.021616	0.394062	1.70921	1.673	2.23887	0.405107
58	0.1585	2.6805	2.609	1.44268	1.63333	60.4292	50.3108	227.59	1.0971	4.96	58	0.063896	0.565907	0.557387	0.387866	0.420506	1.78837	1.71021	2.35906	0.321619
59	0.2198	3.3283	3.2268	3.34555	2.56667	51.7572	39.0778	198.27	4.147	4.21	59	0.0862886	0.636317	0.626012	0.638045	0.552263	1.72228	1.6029	2.29944	0.711554
60	0.3497	3.9367	3.8351	3.56458	1.24444	113.834	84.8014	444.21	4.161	5.01	60	0.130237	0.693437	0.684405	0.659401	0.351109	2.06007	1.93349	2.64856	0.712734
61	0.1237	1.3058	1.2242	2.56945	1.16667	143.411	51.2532	557.08	20.3023	5.12	61	0.0506504	0.362822	0.347174	0.552601	0.335792	2.1596	1.71811	2.7467	1.32843
62	0.1392	1.5748	1.476	2.48906	0.622222	81.1428	47.8408	902.54	20.5127	5.26	62	0.0566	0.410744	0.393751	0.542709	0.21011	1.91457	1.68878	2.95595	1.33269
63	0.257	4.1763	3.9862	2.2129	1.4	208.986	267.659	1815.52	38.7741	5.69	63	0.0993353	0.714019	0.69777	0.506898	0.380211	2.32219	2.4292	3.25924	1.5996
64	0.3502	4.8792	4.7316	0.826677	2.41111	82.1924	297.104	2361.8	5.796	5.74	64	0.130398	0.769318	0.758276	0.261662	0.532896	1.92008	2.47437	3.37343	0.832253
65	0.3267	4.1991	3.4184	4.9359	2.41111	78.138	211.222	4837.55	2.7406	6.75	65	0.122773	0.715928	0.645265	0.773487	0.532896	1.89839	2.32679	3.68472	0.572941
66	0.7588	20.32	20.183	1.32323	1.63333	257.318	86.1664	816.09	4.051	4.99	66	0.245216	1.32879	1.32599	0.366091	0.420506	2.41215	1.94035	2.91227	0.703377
67	0.3902	10.647	10.535	0.360387	1.4	51.1658	20.9986	176.44	4.0221	5.1	67	0.143077	1.06621	1.06202	0.133663	0.380211	1.71739	1.3424	2.24905	0.700885
68	0.4532	12.104	12.018	0.0783548	3.03333	50.0756	44.9598	242.69	2.268	4.78	68	0.162325	1.1174	1.11454	0.0327617	0.605664	1.70821	1.66238	2.38684	0.514282
69	0.4015	5.8059	5.5336	1.03803	3.88889	239.377	413.619	2904.65	36.7604	6.68	69	0.146593	0.832886	0.815153	0.309211	0.68921	2.38089	2.61765	3.46324	1.57704
70	0.1655	1.4561	1.3837	1.50523	1.63333	143.361	78.0728	576.69	22.8956	5.02	70	0.0665123	0.390246	0.377252	0.398847	0.420506	2.15945	1.89803	2.76169	1.37832
71	0.2636	6.088	5.9519	1.45465	0.933333	45.0218	38.8186	388.17	2.3917	5.36	71	0.10161	0.850524	0.842104	0.389989	0.286307	1.66296	1.60009	2.59014	0.530417
72	0.4384	6.1434	4.4486	5.67994	20.6889	75.4542	339.665	5454.75	1.7236	6.99	72	0.15788	0.853905	0.736285	0.824772	1.33624	1.8834	2.53233	3.73685	0.435143
73	0.4414	5.3389	5.2447	0.108613	7.93333	57.9988	53.669	407.05	4.217	5.13	73	0.158785	0.802014	0.795512	0.0447799	0.951014	1.77084	1.73774	2.61071	0.717421
74	0.1801	2.2768	2.1249	1.00755	2.17778	128.18	99.2982	1103.81	25.4704	6.13	74	0.0719188	0.51545	0.494836	0.302666	0.502124	2.1112	2.00129	3.04329	1.42276
75	0.2177	5.1703	5.0555	3.53613	1.63333	53.1894	46.5942	330.48	3.8827	4.97	75	0.0855403	0.790306	0.78215	0.656685	0.420506	1.73391	1.67755	2.52046	0.68866
76	0.3639	9.9369	9.7777	3.53974	1.71111	52.6694	86.6618	691.79	0.9893	5.22	76	0.134783	1.03889	1.03253	0.657031	0.433147	1.72973	1.94281	2.8406	0.2987
77	0.3182	4.0211	3.8023	1.1419	4.2	124.888	172.902	1299.47	3.7478	5.69	77	0.119981	0.700799	0.681449	0.3308	0.716003	2.09998	2.24031	3.1141	0.676492
78	0.3755	6.8993	6.6033	3.91752	3.34444	139.154	235.783	2824.45	3.2804	6.15	78	0.138461	0.897589	0.881002	0.691746	0.637934	2.14661	2.37435	3.45109	0.631484
79	0.3276	7.7005	7.5695	5.58194	2.64444	56.4574	101.575	946.48	5.2433	5.78	79	0.123067	0.939544	0.932955	0.818354	0.561631	1.75935	2.01104	2.97657	0.795414
80	0.2822	3.1282	2.9174	20.2063	1.78889	43.1778	105.028	1420.66	3.7809	5.51	80	0.107956	0.615761	0.592998	1.32646	0.445431	1.6452	2.02542	3.1528	0.67951
81	1.5606	25.211	25.094	31.7728	13.7667	105.707	454.458	4353.25	5.8255	5.78	81	0.408342	1.41848	1.41654	1.51551	1.16928	2.02819	2.65845	3.63891	0.834134
82	1.6022	28.295	27.986	187.577	31.1889	223.201	1256.15	13058.3	4.7108	7.12	82	0.415341	1.46679	1.46219	2.27549	1.50771	2.35064	3.09939	4.11592	0.756697
83	1.9395	30.877	30.727	213.266	21.3889	394.049	1190.64	9856.7	6.029	6.99	83	0.468273	1.50348	1.50143	2.33095	1.35003	2.59665	3.07614	3.99378	0.846894
84	0.5836	20.023	19.931	6.12997	7	82.5754	97.0012	810.65	2.7172	4.99	84	0.199645	1.32269	1.32079	0.853088	0.90309	1.92208	1.99123	2.90937	0.570216
85	0.1139	1.5839	1.51	10.8328	1.32222	197.141	51.4662	438.18	37.6472	4.67	85	0.0468462	0.412276	0.399674	1.07309	0.365904	2.29697	1.71988	2.64264	1.58712
86	0.1217	1.9973	1.8788	3.08113	1.32222	179.927	118.995	879.45	21.166	5.06	86	0.0498767	0.47673	0.459211	0.61078	0.365904	2.2575	2.07916	2.9447	1.34569
87	0.0911	1.4045	1.276	1.93177	0.855556	173.864	82.8678	704.27	18.4037	5.15	87	0.0378646	0.381025	0.357172	0.467131	0.268474	2.2427	1.9236	2.84836	1.28788
88	0.1139	1.4679	1.379	1.46932	1.08889	137.96	103.554	830.79	16.1701	5.23	88	0.0468462	0.392328	0.376394	0.392578	0.319915	2.14289	2.01934	2.92001	1.23477
89	1.7516	24.557	24.156	78.4863	28.1556	172.793	1188.06	9848.3	9.1776	7.22	89	0.439585	1.40751	1.40064	1.90029	1.46472	2.24003	3.0752	3.99341	1.00765
90	0.3782	5.8403	5.421	7.50423	28.3889	73.0382	345.956	4051.15	1.0536	6.98	90	0.139312	0.835075	0.807603	0.929635	1.46818	1.86946	2.54027	3.60769	0.312516

## Sheet: OTUs Frequency data
#OTU_num	OTU_1	OTU_2	OTU_3	OTU_4	OTU_5	OTU_6	OTU_7	OTU_8	OTU_9	OTU_10	OTU_11	OTU_12	OTU_13	OTU_14	OTU_15	OTU_16	OTU_17	OTU_18	OTU_19	OTU_20	OTU_21	OTU_22	OTU_23	OTU_24	OTU_25	OTU_26	OTU_27	OTU_28	OTU_29	OTU_30	OTU_31	OTU_32	OTU_33	OTU_34	OTU_35	OTU_36	OTU_37	OTU_38	OTU_39	OTU_40	OTU_41	OTU_42	OTU_43	OTU_44	OTU_45	OTU_46	OTU_47	OTU_48	OTU_49
Taxonomy	k__Fungi; p__Ascomycota; c__Eurotiomycetes; o__Eurotiales; f__Aspergillaceae; g__Penicillium; s__Penicillium_herquei	k__Fungi; p__Ascomycota; c__Eurotiomycetes; o__Chaetothyriales; f__Herpotrichiellaceae; g__Exophiala; s__Exophiala_equina	k__Fungi; p__Ascomycota	k__Fungi; p__Ascomycota; c__Sordariomycetes; o__Glomerellales; f__Glomerellaceae; g__Colletotrichum; s__Colletotrichum_gloeosporioides	k__Fungi; p__Basidiomycota; c__Agaricomycetes; o__Agaricales; f__Inocybaceae; g__Inocybe; s__Inocybe_splendentoides	k__Fungi; p__Basidiomycota; c__Agaricomycetes; o__Russulales; f__Russulaceae; g__Russula; s__Russula_ochroleuca	k__Fungi; p__Ascomycota; c__Leotiomycetes; o__Helotiales; f__Myxotrichaceae; g__Oidiodendron; s__Oidiodendron_griseum	k__Fungi; p__Basidiomycota; c__Tremellomycetes; o__Tremellales; f__Trimorphomycetaceae; g__Saitozyma; s__Saitozyma_podzolica	k__Fungi; p__Basidiomycota; c__Agaricomycetes; o__Agaricales; f__Hydnangiaceae; g__Laccaria; s__Laccaria_laccata	k__Fungi; p__Ascomycota; c__Sordariomycetes; o__Sordariales; f__Lasiosphaeriaceae	k__Fungi; p__Ascomycota; c__Eurotiomycetes; o__Eurotiales; f__Aspergillaceae; g__Penicillium; s__Penicillium_bilaiae	k__Fungi; p__Basidiomycota; c__Agaricomycetes; o__Agaricales; f__Inocybaceae; g__Inocybe	k__Fungi; p__Ascomycota; c__Pezizomycetes; o__Pezizales; f__Pyronemataceae; g__Humaria	k__Fungi; p__Ascomycota; c__Eurotiomycetes; o__Eurotiales; f__Elaphomycetaceae; g__Elaphomyces; s__Elaphomyces_granulatus	k__Fungi; p__Ascomycota; c__Pezizomycetes; o__Pezizales; f__Pyronemataceae; g__Wilcoxina; s__Wilcoxina_mikolae	k__Fungi; p__Basidiomycota; c__Agaricomycetes; o__Russulales; f__Russulaceae; g__Lactarius; s__Lactarius_quietus	k__Fungi; p__Ascomycota; c__Eurotiomycetes; o__Eurotiales; f__Elaphomycetaceae	k__Fungi; p__Basidiomycota; c__Agaricomycetes; o__Thelephorales; f__Thelephoraceae; g__Tomentella	k__Fungi; p__Ascomycota; c__Sordariomycetes; o__Hypocreales; f__Nectriaceae	k__Fungi; p__Basidiomycota; c__Agaricomycetes; o__Russulales; f__Russulaceae; g__Russula; s__Russula_heterophylla	k__Fungi; p__Ascomycota; c__Leotiomycetes; o__Helotiales; f__Myxotrichaceae; g__Oidiodendron	k__Fungi; p__Ascomycota; c__Eurotiomycetes; o__Eurotiales; f__Aspergillaceae; g__Penicillium; s__Penicillium_melinii	k__Fungi; p__Basidiomycota; c__Agaricomycetes; o__Agaricales; f__Hymenogastraceae; g__Alnicola; s__Alnicola_sphagneti	k__Fungi; p__Ascomycota; c__Pezizomycetes; o__Pezizales; f__Pyronemataceae; g__Tarzetta	No blast hit	k__Fungi; p__Ascomycota; c__Eurotiomycetes; o__Eurotiales; f__Aspergillaceae; g__Aspergillus; s__Aspergillus_inflatus	k__Fungi; p__Ascomycota; c__Dothideomycetes; o__Capnodiales; f__Mycosphaerellaceae; g__Mycosphaerella; s__Mycosphaerella_tassiana	k__Fungi; p__Ascomycota; c__Eurotiomycetes; o__Chaetothyriales; f__Herpotrichiellaceae	k__Fungi; p__Basidiomycota; c__Agaricomycetes; o__Agaricales; f__Cortinariaceae; g__Cortinarius; s__Cortinarius_diasemospermus	k__Fungi; p__Ascomycota; c__Leotiomycetes; o__Helotiales; f__Hyaloscyphaceae	k__Fungi; p__Basidiomycota; c__Agaricomycetes; o__Thelephorales; f__Thelephoraceae; g__Tomentella; s__Tomentella_stuposa	k__Fungi; p__Ascomycota; c__Eurotiomycetes; o__Eurotiales; f__Aspergillaceae; g__Penicillium; s__Penicillium_melinii	k__Fungi; p__Basidiomycota; c__Agaricomycetes; o__Thelephorales; f__Thelephoraceae	k__Fungi; p__Basidiomycota; c__Agaricomycetes; o__Boletales; f__Sclerodermataceae; g__Scleroderma; s__Scleroderma_areolatum	k__Fungi; p__Basidiomycota; c__Agaricomycetes; o__Phallales; f__Phallaceae; g__Phallus; s__Phallus_impudicus	k__Fungi; p__Basidiomycota; c__Agaricomycetes; o__Agaricales; f__Inocybaceae; g__Inocybe; s__Inocybe_umbrinella	k__Fungi; p__Ascomycota; c__Dothideomycetes; o__Mytilinidales; f__Gloniaceae; g__Cenococcum	k__Fungi; p__Basidiomycota; c__Agaricomycetes	k__Fungi; p__Ascomycota; c__Pezizomycetes; o__Pezizales; f__Pyronemataceae; g__Geopora; s__Geopora_cervina	k__Fungi; p__Basidiomycota; c__Agaricomycetes; o__Agaricales; f__Inocybaceae; g__Inocybe; s__Inocybe_langei	k__Fungi; p__Basidiomycota; c__Agaricomycetes; o__Russulales; f__Russulaceae; g__Russula; s__Russula_ionochlora	k__Fungi; p__Ascomycota; c__Sordariomycetes; o__Hypocreales; f__Cordycipitaceae; g__Cordyceps; s__Cordyceps_bassiana	k__Fungi; p__Ascomycota; c__Leotiomycetes; o__Helotiales; f__Myxotrichaceae; g__Oidiodendron; s__Oidiodendron_chlamydosporicum	k__Fungi; p__Ascomycota; c__Leotiomycetes; o__Helotiales; f__Myxotrichaceae; g__Oidiodendron	k__Fungi; p__Ascomycota; c__Eurotiomycetes; o__Eurotiales; f__Aspergillaceae; g__Penicillium; s__Penicillium_spinulosum	k__Fungi; p__Ascomycota; c__Eurotiomycetes; o__Eurotiales; f__Aspergillaceae; g__Penicillium; s__Penicillium_camemberti	k__Fungi; p__Basidiomycota; c__Agaricomycetes; o__Agaricales; f__Tricholomataceae; g__Mycena; s__Mycena_rosea	k__Fungi; p__Mortierellomycota; c__Mortierellomycetes; o__Mortierellales; f__Mortierellaceae; g__Mortierella	k__Fungi; p__Basidiomycota; c__Agaricomycetes; o__Russulales; f__Russulaceae; g__Russula
1	2912	20	15	2	0	132	652	418	9	529	2211	0	0	4847	1	1002	3740	0	0	0	2	238	0	0	0	176	8	0	0	463	3	1259	0	10	11	0	25	0	0	0	26	13	1833	179	49	0	0	1	11
2	6595	1182	35	1728	2	3	445	1282	3	56	873	991	0	210	447	0	2	15	5	0	99	174	0	1	65	15	58	1553	0	11	2711	881	28	72	7	0	83	0	22	0	0	10	48	58	7	69	0	771	11
3	578	1310	91	18	155	8	1142	1133	128	37	11	91	0	0	2	0	0	0	189	0	88	132	264	0	56	28	1425	8	0	42	536	12	27	0	4	0	203	0	37	0	0	17	22	30	6	18	0	387	7
4	172	129	86	74	4	29	391	366	4	161	61	27585	0	0	5	76	4	0	25	0	160	91	4	0	169	101	54	17	0	61	58	44	37	1	9	0	81	0	31	0	0	11	91	280	135	32	0	86	10
5	186	105	57	164	0	5	4608	693	2	39	10	75	0	2	0	16	2	0	47	0	13874	21	1	262	30	272	50	9	0	3	24	33	18	3	3	0	64	0	33	0	12	1345	26	50	10	8	0	80	4
6	643	228	148	33	4	24	594	169	6	66	73	349	0	1	1	30	690	0	10	0	107	31	33	0	13729	44	270	19	5	38	473	42	6354	4	5	0	137	0	47	0	271	71	40	80	62	98	0	59	12
7	444	535	30	155	4	8	728	193	5	31	150	128	0	2	2	0	0	0	298	0	139	27	1	0	79	9	711	71	0	7	60	147	31	1	11	0	105	0	10628	0	0	36	19	61	19	486	0	113	8
8	4619	594	141	312	1	10	1286	937	2	93	238	99	0	2	1	0	0	0	10	0	140	143	1	1	57	9	114	85	0	18	179	502	30	1	234	0	91	0	41	0	0	165	297	63	19	214	0	158	1139
9	1205	345	187	296	16424	0	160	334	11	314	29	0	0	0	298	0	111	0	13	0	2	88	7	55	0	2	117	165	2	18	27	40	2972	225	5	0	3	0	0	0	27	390	8	5	30	95	0	95	63
10	659	150	517	257	19374	0	211	543	156	199	36	0	0	2	309	0	124	0	61	0	3	159	19	61	0	3	134	13	0	28	51	62	2601	0	15	0	4	0	0	0	23	27	7	5	13	89	0	110	60
11	10344	850	211	537	87	0	806	1690	1	99	484	0	0	0	230	0	94	0	6	0	2	156	4	61	0	1	95	188	0	34	31	684	14	4	2	0	4	0	0	0	32	4	152	5	15	55	0	223	7622
12	514	29	7	0	0	621	224	633	630	706	409	0	0	9	0	693	1235	0	0	0	11	562	1	0	0	152	14	0	0	97	4	229	0	5777	15	0	253	119	0	0	6752	12	217	96	51	0	0	0	25
13	1614	43	15	0	0	121	513	1408	18	229	12210	0	0	13	1	321	27	0	1	0	37	257	0	0	0	1738	5	0	0	285	2	374	0	14	15	0	21	34	0	0	15	3	620	141	62	0	0	0	7
14	247	1303	350	252	114	29	12880	4414	2	101	48	0	0	2	298	1	127	0	9	0	3	576	3	72	0	2	51	42	0	1333	133	223	32	0	0	0	347	0	0	0	26	12	117	244	120	21	0	84	67
15	200	1180	155	254	114	0	1498	1636	419	126	63	2	0	1	19709	0	95	0	10	0	3	249	4	55	0	12	486	20	0	36	19	471	22	0	5	0	4	0	0	0	27	37	14	41	23	55	0	61	55
16	505	1121	586	274	250	0	258	2395	0	155	59	571	0	188	22061	0	98	21	11	0	4	320	4	56	0	8	51	105	0	24	156	99	55	2	2	0	4	0	0	0	34	8	27	43	9	17	0	108	55
17	1603	1040	3843	147	220	0	429	538	7	165	32	1	0	1	311	1	117	0	71	0	4	129	420	56	0	17	272	9	0	76	1289	53	47	0	3	0	11	0	0	0	26	399	22	5	14	1228	0	114	50
18	234	1503	101	865	217	0	268	3877	0	640	62	635	0	0	260	56	72	0	23	0	17	816	2	45	0	17	268	24	0	75	16	103	31	1	39	0	2	0	0	0	34	8	60	132	107	11	0	297	78
19	198	186	175	207	108	0	379	248	0	104	32	0	0	2	235	0	100	0	127	0	433	36	5	13672	0	12	101	5	0	20	19	51	15	0	6	0	3	0	0	0	28	59	6	9	18	312	0	91	48
20	710	188	193	48	269	1	1363	262	1	107	60	1	0	1	221	23	17520	0	3	0	5	49	474	31	348	49	25	6	0	134	199	75	201	0	6	0	73	0	1	0	6579	8	25	21	1245	29	0	37	93
21	7228	607	64	1147	144	0	2407	1880	2	44	4289	0	0	0	216	0	73	0	107	0	3	221	2	49	0	1	133	247	0	17	170	3318	17	0	1	0	3	0	124	0	21	16	23	6	10	46	0	323	41
22	3172	1813	528	2051	138	2	486	4292	3	876	905	0	0	0	266	0	100	0	17	0	4	505	4	76	0	0	69	112	0	38	2287	1076	34	0	7	0	5	0	1	0	23	12	35	7	22	131	0	832	101
23	3621	4127	259	0	349	0	0	1246	697	235	43	0	0	55	158	0	0	0	0	0	0	229	107	0	0	12	0	5722	0	0	51	167	60	15179	4	0	0	0	0	0	0	10	0	0	4	75	0	131	0
24	1118	556	136	1014	252	0	58	1588	526	42	4	0	0	43	2	2	0	1	1055	0	4	754	170	0	1	11	829	46	0	4	43	19	48	42	147	0	3	0	0	0	0	12	8	27	34	31	0	112	0
25	2866	1996	6357	600	0	0	90	468	116	155	17	0	0	67	4	0	0	0	78	0	5	131	72	0	0	16	175	43	0	7	38	32	0	44	4	0	3	0	0	1	0	4	24	37	40	1190	0	618	166
26	5034	1768	4617	2310	0	24	441	2701	127	249	102	0	0	54	2	0	0	0	50	0	15	261	51	0	1	18	129	35	0	58	130	85	0	36	1	0	247	0	0	0	0	0	25	191	57	400	0	161	0
27	993	31	20	1	0	12431	513	1039	13	325	1531	0	0	15	1	125	82	0	0	0	5	1775	0	0	0	998	14	0	0	210	69	1799	0	16	19	0	4	78	0	0	22	19	71	188	342	1	0	0	13
28	386	12	6	1	0	85	532	365	20	75	674	0	0	11	3	196	21	0	0	0	4	99	162	0	0	1311	6	0	0	676	0	2635	0	21	6	0	0	0	0	0	24	377	226	1090	217	0	0	1	8
29	203	342	315	652	1	0	513	286	25953	71	36	3	0	90	572	0	0	0	48	0	12	64	182	0	0	27	214	45	1	20	34	39	1	87	3	0	8	0	0	1	0	5	21	142	49	106	0	35	1
30	3649	238	716	0	0	0	0	809	148	691	137	383	0	16420	471	2	0	14	0	0	0	239	100	0	0	54	0	109	0	0	173	225	0	60	23	0	0	0	4	0	0	6	0	0	111	33	9	126	2
31	803	593	2077	131	3	0	5	362	422	1064	5	2	0	66	2	0	0	0	59	0	8	94	14150	0	0	1032	158	32	0	83	109	19	4	61	64	0	30	0	0	0	1	30	0	56	38	76	0	85	0
32	678	332	123	131	1	1	1003	2416	134	164	123	486	0	49	3	53	0	0	28	0	404	128	113	0	0	768	55	36	0	500	52	89	0	47	8	0	8	0	0	0	1	13	538	3125	5329	30	1	50	1
33	3433	2083	1807	2092	1	0	296	2941	123	134	51	1	0	49	1	1	0	0	145	0	343	299	99	246	0	19	332	32	0	12	31	577	0	31	1	0	6	0	0	0	0	27	16	51	30	96	0	288	0
34	1814	4577	3953	117	5	0	235	930	196	67	39	3	0	61	0	23	394	0	29	0	6	94	176	0	222	37	120	36	39	39	5856	15	109	51	0	0	13	0	0	0	130	3	23	63	77	968	0	179	0
35	532	431	183	705	0	0	170	179	239	26	78	0	0	52	3	1	0	0	2271	0	9	35	109	0	0	15	798	137	2	14	39	73	0	54	4	0	5	0	135	0	0	2	13	46	33	44	0	72	0
36	735	2775	4712	256	0	4	108	1923	135	105	26	1	0	37	4	0	0	0	57	0	5	180	72	0	0	7	254	38	0	11	91	23	0	36	4	0	5	0	0	0	0	27	18	39	38	1367	0	85	15
37	0	6921	5682	0	746	0	0	0	105	7218	40	386	0	4	0	52	0	25	0	0	0	1349	0	0	0	0	0	0	0	0	11	54	171	311	1	0	0	0	0	0	0	0	0	0	0	0	0	909	0
38	1299	428	635	2263	369	0	116	936	3405	178	22	161	0	0	0	25	1	8	146	0	2	181	4	0	1	6	236	50	0	27	173	402	39	0	4	0	7	0	0	1	0	2	9	21	6	156	0	136	0
39	7423	2317	1949	1834	0	0	221	2765	24	999	310	68	0	0	0	21	0	8	79	0	4	378	2	1	0	9	370	14	0	31	0	180	0	0	0	0	11	0	0	0	1	4	37	27	10	632	0	535	198
40	753	2507	985	1478	0	30	553	3302	13	299	40	50	0	0	0	23	2	6	145	0	4	642	0	3	0	8	266	3	0	83	42	262	0	0	0	0	284	0	0	0	0	4	46	146	17	46	0	390	0
41	755	3171	4611	728	2	0	521	1160	529	670	47	97	0	2	432	32	1	3	71	0	5	260	1	0	0	20	739	3	0	42	0	81	1	0	4	0	8	0	1	0	0	5	31	56	25	2163	0	46	1
42	1987	314	184	287	1	0	575	630	20	465	106	16531	0	156	425	18	1	743	97	0	4	107	0	0	0	378	51	50	0	37	60	65	4	2	53	0	11	0	0	0	0	11	44	48	7	121	1	149	0
43	N/A	N/A	N/A	N/A	N/A	N/A	N/A	N/A	N/A	N/A	N/A	N/A	N/A	N/A	N/A	N/A	N/A	N/A	N/A	N/A	N/A	N/A	N/A	N/A	N/A	N/A	N/A	N/A	N/A	N/A	N/A	N/A	N/A	N/A	N/A	N/A	N/A	N/A	N/A	N/A	N/A	N/A	N/A	N/A	N/A	N/A	N/A	N/A	N/A
44	305	2375	584	94	6	0	1752	1564	45	146	19	75	0	1	0	24	3	9	50	0	5	33	202	0	1	18	156	0	0	1158	28	26	96	0	9	0	107	0	0	0	0	83	216	22	19	52	0	63	0
45	3487	348	162	198	0	0	0	1699	39	1817	2536	1524	0	2	1	3095	1	8	53	0	0	247	1	0	0	42	53	4	0	1116	1	1358	0	0	4	0	11	0	0	0	0	17	0	0	178	33	2	127	0
46	221	984	320	2809	0	0	268	242	23	177	21	62	0	1	0	21	0	4	2728	0	372	42	0	273	0	15	288	0	0	32	3	36	0	7	4	0	9	0	0	0	0	33	27	27	1	30	0	296	0
47	4265	19	20	0	0	129	1596	1145	30	1112	3144	0	0	16	6	3692	35	1	1	0	8	282	5	0	0	754	15	0	0	1843	12	831	0	25	6	0	126	0	0	0	28	12	671	1892	38	3	0	61	20
48	11130	136	101	48	0	0	3048	439	39	393	1124	121	0	11	0	605	238	7	22	0	1	96	10	0	144	654	45	0	1	297	59	664	81	2	1	0	297	0	2	0	115	5	444	348	29	29	0	22	0
49	431	697	405	340	0	1	208	157	25	127	85	83	0	5	0	25	4	4	1752	0	2	28	2	0	0	10	363	10	1	20	4	84	3	0	3	0	7	0	113	0	0	9	11	19	4	144	0	138	0
50	195	1610	48	3043	0	3	17	75	3	21	2	0	51	14	0	13	20	8	3000	1	0	22	0	1	0	13	1046	2034	0	14	1	32	0	2	8741	36	30	0	18	44	0	27	32	2	0	14	27	114	1
51	83	736	1603	86	0	3	9	364	0	76	3	0	22	7	0	7	10	0	27	0	0	36	0	163	0	8	92	8	1	10	0	8	14	0	18	0	12	0	0	11626	0	1357	14	2	3	59	31	47	0
52	433	496	20	1240	0	1	16	62	0	31	1	0	21	2	0	4	8	190	4732	0	0	50	0	2	0	5	1627	12	1	19	0	18	1	1	26	0	42	0	0	16	0	4	13	2	5	3	22	18	0
53	4161	46	27	0	0	3649	1500	400	215	1017	1681	0	43	21	4	422	2	0	2	0	3	493	50	0	0	4131	10	0	0	254	1	482	0	2	7	0	971	85	0	0	0	13	287	1325	124	0	0	30	0
54	588	90	2835	8	0	155	86	536	1	1225	31	26	14486	0	0	830	5	0	6	0	0	397	89	0	0	45	28	0	0	24	0	47	0	0	134	0	68	129	0	0	54	11	45	14	17	112	0	57	0
55	2096	1396	134	30	0	4	2106	1434	0	172	2	0	30	9	0	1972	77	204	37	291	2	193	0	0	0	60	27	9	0	525	0	1302	1	0	30	0	4492	0	0	12	0	81	2292	58	8	4	24	54	0
56	199	89	22	0	0	5049	0	4318	1	2456	293	0	36	0	0	91	0	0	2	0	0	987	41	0	0	510	17	0	0	0	1	372	0	1	7	0	0	90	0	0	0	5	0	0	22	0	0	34	0
57	236	63	18	23	0	4	200	1508	2	1662	396	0	27	8	0	93	4817	1	24	0	0	415	0	0	0	1301	33	6	0	187	0	2643	1	0	32	168	1298	0	0	28	0	89	1663	278	12	2	38	9	0
58	202	54	38	22	0	1116	114	217	1	246	495	0	22	3378	0	4	13	0	23	0	0	79	0	0	0	46	22	7	0	224	0	245	2	0	18	0	18	0	0	26	0	2	327	288	3	3	9514	9	0
59	505	94	23	2	0	11086	244	2375	2	729	4699	2	42	0	0	161	63	1	2	0	4	414	48	0	0	128	6	0	0	158	20	999	0	1	8	0	25	80	0	0	0	34	879	87	45	1	3	36	1
60	814	51	31	0	0	7899	462	788	19	900	2318	1	41	3	0	7836	187	0	2	0	2	260	89	0	0	463	15	0	0	429	1	648	0	28	25	0	28	163	0	0	2	10	957	145	49	4	0	19	0
61	41	975	26	3057	0	1	15	10	0	14	1	0	97	5	0	1	5	0	1460	0	0	11	1	0	0	6	1729	1891	0	30	4	10	0	0	11	0	11	0	0	7	0	7	11	4	4	3	16	1496	0
62	1071	2607	58	3616	0	1	12	111	0	11	1	31	16	7	0	4	10	0	551	0	2	119	0	0	0	4	2987	278	0	6	0	16	0	1	8	0	19	0	0	14	0	2	11	4	0	3	16	1319	0
63	1128	948	318	107	0	3	93	112	3	506	1	1	7761	5	0	2	5	3	169	0	0	51	1	0	0	596	64	15	269	2	0	37	1	1	371	0	12	0	0	41	0	36	13	2	1	278	25	26	0
64	174	260	606	26	0	2	47	1974	0	60	3	0	26	5	0	10	7	2	18	0	0	94	3	0	0	5	26	5	5	528	1	7	3	0	58	1	27	0	0	39	0	7	274	2	0	12	34	22	0
65	325	1174	354	44	0	3	13	830	0	61	2	0	21	3	0	5	13	1	26	0	0	7	1	0	0	9	47	19	0	140	0	11	299	0	50	0	240	0	0	50	0	13	16	1	7	24	15	10	0
66	182	37	30	1	0	258	1661	992	0	939	502	0	42	0	0	13204	3	1	2	0	5	195	56	0	0	1524	8	0	0	133	31	80	0	137	6	0	85	136	0	0	0	233	260	601	68	0	0	36	68
67	N/A	N/A	N/A	N/A	N/A	N/A	N/A	N/A	N/A	N/A	N/A	N/A	N/A	N/A	N/A	N/A	N/A	N/A	N/A	N/A	N/A	N/A	N/A	N/A	N/A	N/A	N/A	N/A	N/A	N/A	N/A	N/A	N/A	N/A	N/A	N/A	N/A	N/A	N/A	N/A	N/A	N/A	N/A	N/A	N/A	N/A	N/A	N/A	N/A
68	N/A	N/A	N/A	N/A	N/A	N/A	N/A	N/A	N/A	N/A	N/A	N/A	N/A	N/A	N/A	N/A	N/A	N/A	N/A	N/A	N/A	N/A	N/A	N/A	N/A	N/A	N/A	N/A	N/A	N/A	N/A	N/A	N/A	N/A	N/A	N/A	N/A	N/A	N/A	N/A	N/A	N/A	N/A	N/A	N/A	N/A	N/A	N/A	N/A
69	506	168	173	43	0	0	127	37	1	682	0	1	8987	6	0	5	11	0	104	0	0	7	0	0	0	676	242	9	0	5	0	56	4	0	1154	0	246	0	0	18	0	65	23	2	2	372	21	24	0
70	1362	7898	82	5290	0	0	8	498	0	35	14	19	1	0	0	0	0	42	1760	55	0	261	0	0	0	7	828	563	48	16	3	37	3	0	69	148	8	0	10	7	0	39	1	2	0	17	0	816	0
71	506	647	14	0	0	120	713	3608	1	593	886	0	32	44	0	732	67	0	0	0	24	445	62	0	0	758	8	0	0	2752	1	1395	0	1	6	0	623	76	0	0	0	2	5853	413	2893	0	0	6	0
72	123	442	487	28	0	0	0	203	1	44	0	0	0	0	0	3	0	46	14	44	0	11	3	1	0	8	58	8	66	110	0	2	825	0	37	42	12	0	0	195	0	63	0	0	2	11	0	15	0
73	N/A	N/A	N/A	N/A	N/A	N/A	N/A	N/A	N/A	N/A	N/A	N/A	N/A	N/A	N/A	N/A	N/A	N/A	N/A	N/A	N/A	N/A	N/A	N/A	N/A	N/A	N/A	N/A	N/A	N/A	N/A	N/A	N/A	N/A	N/A	N/A	N/A	N/A	N/A	N/A	N/A	N/A	N/A	N/A	N/A	N/A	N/A	N/A	N/A
74	921	963	585	111	0	0	0	794	2	895	0	0	0	0	0	0	0	18917	139	53	0	333	0	0	0	6	223	5	40	591	0	165	3	0	20	32	827	0	0	3	0	15	0	0	93	152	0	32	0
75	0	1492	99	0	0	306	0	0	29	4351	1	0	34	3	0	1426	0	0	0	0	0	1586	71	0	0	0	0	0	0	0	66	1	0	85	39	0	0	8495	0	0	129	0	0	0	0	0	0	19	0
76	1192	180	75	0	0	115	1463	1941	4	2384	1703	0	35	1	2	1553	5	0	0	0	1	892	31	0	0	717	13	0	0	364	0	806	0	0	7	0	954	1495	0	0	0	27	222	28	28	1	0	18	0
77	493	1723	484	17	0	0	137	973	0	463	0	0	0	0	0	17	6	31	6	17218	0	361	1	0	0	271	18	3	33	38	0	254	1	0	34	21	44	1	0	3	0	5061	49	3	53	7	2	126	0
78	111	495	218	12	0	0	472	149	2	58	5	0	0	0	0	1	29	28	13	49	0	26	0	0	0	16	12	1	66	265	0	144	3	0	21	10522	107	0	0	6	0	10	69	4	0	17	0	8	0
79	933	130	272	0	0	1269	575	2296	1	4334	1098	0	46	5	0	107	1	0	0	0	0	892	58	0	0	393	14	0	0	189	83	196	0	0	27	0	55	8041	0	0	0	8	467	31	58	0	3	25	0
80	3373	450	2388	18	0	16	1	80	0	3885	8	0	0	32	0	0	0	37	17	55	0	95	20	0	0	2388	60	2	44	16	2	9	3	0	33	34	2	0	0	3	2	29	0	5	12	27	123	96	0
81	65	518	323	0	0	100	0	449	7	574	49	0	42	0	0	97	1	0	0	0	0	163	13708	0	0	564	0	1	0	0	0	67	0	0	87	0	0	56	0	0	0	8	0	0	36	2	0	97	0
82	35	897	296	119	0	0	22	72	1	19	0	0	1	0	0	0	0	28	57	39	0	6	29	0	0	23	199	46	31	1699	0	158	1	0	282	41	3	0	0	4	0	28	1	0	81	22	2	81	0
83	146	169	822	2	0	121	121	1368	28	822	111	0	59	0	9	324	2	27	67	0	2	976	209	0	0	517	596	0	0	232	13	79	0	0	205	0	22	79	0	0	0	254	95	80	56	17	2	1511	0
84	N/A	N/A	N/A	N/A	N/A	N/A	N/A	N/A	N/A	N/A	N/A	N/A	N/A	N/A	N/A	N/A	N/A	N/A	N/A	N/A	N/A	N/A	N/A	N/A	N/A	N/A	N/A	N/A	N/A	N/A	N/A	N/A	N/A	N/A	N/A	N/A	N/A	N/A	N/A	N/A	N/A	N/A	N/A	N/A	N/A	N/A	N/A	N/A	N/A
85	567	4368	22	2014	0	1	5	235	1	23	1	1	0	0	0	0	0	20	3352	30	0	130	0	0	0	5	4556	1316	20	9	0	14	0	0	6	14	2	0	0	3	0	10	1	0	1	4	0	274	0
86	446	1545	79	126	0	0	41	58	6	92	0	0	70	0	0	0	0	39	29	38	0	27	0	0	0	15	24	9	17288	21	0	9	0	0	10	38	1	0	0	621	0	15	1	0	4	333	0	11	0
87	1032	9087	242	54	0	0	27	385	31	742	0	0	0	0	0	0	0	66	24	56	0	99	1	0	0	7	78	8	191	153	2	8	2	0	18	42	3	0	0	281	0	16	6	0	49	421	0	61	0
88	761	6052	425	0	0	0	0	391	26	933	0	0	0	0	0	0	0	42	0	70	0	154	3	0	0	10	0	17	97	0	0	7	11	0	26	49	0	0	0	1179	0	19	0	0	29	899	0	75	0
89	245	287	174	37	0	0	12	29	2	271	0	0	62	0	0	0	1	24	33	47	0	6	6	0	0	34	426	10	43	11	0	5	1	0	1248	41	8	0	0	2	0	63	0	0	73	294	0	56	0
90	309	768	916	18	0	0	0	2	0	19	0	0	0	0	0	2	1	0	18	0	0	1	1	0	0	3	144	8	0	33	2	144	6	1	176	2313	0	0	1538	0	0	741	0	0	5	373	0	8	0
	128062	103544	62821	46104	39365	44983	54869	90307	34945	53226	47012	50647	32153	26108	46979	39181	30483	20635	25723	18046	16412	23301	31625	15243	14903	24179	25460	15433	18294	18365	15788	30131	14368	22488	13837	13542	13031	19157	12786	14231	14465	11787	20110	12605	12622	14331	9931	15540	10062
	128062	103544	62821	46104	39365	44983	54869	90307	34945	53226	47012	50647	32153	26108	46979	39181	30483	20635	25723	18046	16412	23301	31625	15243	14903	24179	25460	15433	18294	18365	15788	30131	14368	22488	13837	13542	13031	19157	12786	14231	14465	11787	20110	12605	12622	14331	9931	15540	10062
[truncated: 5,000 more columns]

## Sheet: Genera
Taxonomy	Cortinarius	Inocybe	Laccaria	Oidiodendron	Wilcoxina	Russula	Tomentella	Trechispora	Penicillium	Alnicola	Elaphomyces	Humaria	Tarzetta	Lactarius	Scleroderma	Hebeloma	Geopora	Exophiala	Mycena	Phallus	Coprinellus	Hyphodontia	Piloderma	Colletotrichum	Cordyceps	Trichoderma	Pseudopithomyces	Amanita	Mycosphaerella	Cenococcum	Saitozyma	Aspergillus	Hymenogaster	Metarhizium	Mortierella	Ganoderma	Hydnobolites	Coprinopsis	Pseudotomentella	Bovista	Chaetomium	Sistotrema	Lophiostoma	Tolypocladium	Albifimbria	Cryptosporiopsis	Pulvinula	Rhizopogon	Paraphaeosphaeria
Tax_detail	k__Fungi; p__Basidiomycota; c__Agaricomycetes; o__Agaricales; f__Cortinariaceae; g__Cortinarius;	k__Fungi; p__Basidiomycota; c__Agaricomycetes; o__Agaricales; f__Inocybaceae; g__Inocybe;	k__Fungi; p__Basidiomycota; c__Agaricomycetes; o__Agaricales; f__Hydnangiaceae; g__Laccaria;	k__Fungi; p__Ascomycota; c__Leotiomycetes; o__Helotiales; f__Myxotrichaceae; g__Oidiodendron;	k__Fungi; p__Ascomycota; c__Pezizomycetes; o__Pezizales; f__Pyronemataceae; g__Wilcoxina;	k__Fungi; p__Basidiomycota; c__Agaricomycetes; o__Russulales; f__Russulaceae; g__Russula;	k__Fungi; p__Basidiomycota; c__Agaricomycetes; o__Thelephorales; f__Thelephoraceae; g__Tomentella;	k__Fungi; p__Basidiomycota; c__Agaricomycetes; o__Trechisporales; f__Hydnodontaceae; g__Trechispora;	k__Fungi; p__Ascomycota; c__Eurotiomycetes; o__Eurotiales; f__Aspergillaceae; g__Penicillium;	k__Fungi; p__Basidiomycota; c__Agaricomycetes; o__Agaricales; f__Hymenogastraceae; g__Alnicola;	k__Fungi; p__Ascomycota; c__Eurotiomycetes; o__Eurotiales; f__Elaphomycetaceae; g__Elaphomyces;	k__Fungi; p__Ascomycota; c__Pezizomycetes; o__Pezizales; f__Pyronemataceae; g__Humaria;	k__Fungi; p__Ascomycota; c__Pezizomycetes; o__Pezizales; f__Pyronemataceae; g__Tarzetta;	k__Fungi; p__Basidiomycota; c__Agaricomycetes; o__Russulales; f__Russulaceae; g__Lactarius;	k__Fungi; p__Basidiomycota; c__Agaricomycetes; o__Boletales; f__Sclerodermataceae; g__Scleroderma;	k__Fungi; p__Basidiomycota; c__Agaricomycetes; o__Agaricales; f__Hymenogastraceae; g__Hebeloma;	k__Fungi; p__Ascomycota; c__Pezizomycetes; o__Pezizales; f__Pyronemataceae; g__Geopora;	k__Fungi; p__Ascomycota; c__Eurotiomycetes; o__Chaetothyriales; f__Herpotrichiellaceae; g__Exophiala;	k__Fungi; p__Basidiomycota; c__Agaricomycetes; o__Agaricales; f__Tricholomataceae; g__Mycena;	k__Fungi; p__Basidiomycota; c__Agaricomycetes; o__Phallales; f__Phallaceae; g__Phallus;	k__Fungi; p__Basidiomycota; c__Agaricomycetes; o__Agaricales; f__Psathyrellaceae; g__Coprinellus;	k__Fungi; p__Basidiomycota; c__Agaricomycetes; o__Hymenochaetales; f__Schizoporaceae; g__Hyphodontia;	k__Fungi; p__Basidiomycota; c__Agaricomycetes; o__Atheliales; f__Atheliaceae; g__Piloderma;	k__Fungi; p__Ascomycota; c__Sordariomycetes; o__Glomerellales; f__Glomerellaceae; g__Colletotrichum;	k__Fungi; p__Ascomycota; c__Sordariomycetes; o__Hypocreales; f__Cordycipitaceae; g__Cordyceps;	k__Fungi; p__Ascomycota; c__Sordariomycetes; o__Hypocreales; f__Hypocreaceae; g__Trichoderma;	k__Fungi; p__Ascomycota; c__Dothideomycetes; o__Pleosporales; f__Didymosphaeriaceae; g__Pseudopithomyces;	k__Fungi; p__Basidiomycota; c__Agaricomycetes; o__Agaricales; f__Amanitaceae; g__Amanita;	k__Fungi; p__Ascomycota; c__Dothideomycetes; o__Capnodiales; f__Mycosphaerellaceae; g__Mycosphaerella;	k__Fungi; p__Ascomycota; c__Dothideomycetes; o__Mytilinidales; f__Gloniaceae; g__Cenococcum;	k__Fungi; p__Basidiomycota; c__Tremellomycetes; o__Tremellales; f__Trimorphomycetaceae; g__Saitozyma;	k__Fungi; p__Ascomycota; c__Eurotiomycetes; o__Eurotiales; f__Aspergillaceae; g__Aspergillus;	k__Fungi; p__Basidiomycota; c__Agaricomycetes; o__Agaricales; f__Hymenogastraceae; g__Hymenogaster;	k__Fungi; p__Ascomycota; c__Sordariomycetes; o__Hypocreales; f__Clavicipitaceae; g__Metarhizium;	k__Fungi; p__Mortierellomycota; c__Mortierellomycetes; o__Mortierellales; f__Mortierellaceae; g__Mortierella;	k__Fungi; p__Basidiomycota; c__Agaricomycetes; o__Polyporales; f__Ganodermataceae; g__Ganoderma;	k__Fungi; p__Ascomycota; c__Pezizomycetes; o__Pezizales; f__Pezizaceae; g__Hydnobolites;	k__Fungi; p__Basidiomycota; c__Agaricomycetes; o__Agaricales; f__Psathyrellaceae; g__Coprinopsis;	k__Fungi; p__Basidiomycota; c__Agaricomycetes; o__Thelephorales; f__Thelephoraceae; g__Pseudotomentella;	k__Fungi; p__Basidiomycota; c__Agaricomycetes; o__Agaricales; f__Lycoperdaceae; g__Bovista;	k__Fungi; p__Ascomycota; c__Sordariomycetes; o__Sordariales; f__Chaetomiaceae; g__Chaetomium;	k__Fungi; p__Basidiomycota; c__Agaricomycetes; o__Cantharellales; f__Cantharellales_fam_Incertae_sedis; g__Sistotrema;	k__Fungi; p__Ascomycota; c__Dothideomycetes; o__Pleosporales; f__Lophiostomataceae; g__Lophiostoma;	k__Fungi; p__Ascomycota; c__Sordariomycetes; o__Hypocreales; f__Ophiocordycipitaceae; g__Tolypocladium;	k__Fungi; p__Ascomycota; c__Sordariomycetes; o__Hypocreales; f__Stachybotryaceae; g__Albifimbria;	k__Fungi; p__Ascomycota; c__Leotiomycetes; o__Helotiales; f__Dermateaceae; g__Cryptosporiopsis;	k__Fungi; p__Ascomycota; c__Pezizomycetes; o__Pezizales; f__Pyronemataceae; g__Pulvinula;	k__Fungi; p__Basidiomycota; c__Agaricomycetes; o__Boletales; f__Rhizopogonaceae; g__Rhizopogon;	k__Fungi; p__Ascomycota; c__Dothideomycetes; o__Pleosporales; f__Didymosphaeriaceae; g__Paraphaeosphaeria;
1	6	1	20	8267	2	19921	241	221	17428	2	11312	0	0	3815	24	1	0	55	2	26	0	0	43	4	32	282	0	217	21	868	1105	446	0	7	2361	1	0	0	0	0	81	0	24	49	0	9	0	0	4
2	6	2507	6	2007	1099	59	7056	279	22615	1	520	12	14	85	177	2444	55	3023	23	19	1	0	0	4206	27	105	16	70	143	671	3175	44	0	8911	2439	19	49	2	16	0	427	27	12	18	0	169	0	0	135
3	10	696	327	3820	2	787	2085	82	5824	679	826	368	8	710	0	1902	95	3366	14	210	1	1	0	476	389	540	2	112	3636	627	2895	420	0	1620	1334	6	0	1	277	3	864	31	1328	3	2	631	0	0	689
4	141	66479	6	3725	11	753	2390	141	2336	8	18	121	9	314	5	59	76	331	17	22	3	2	0	179	34	169	29	660	129	304	883	242	1	134	637	6	11	6	27	0	407	60	12	3	2	68	0	0	41
5	1	217	5	63851	0	53	233	133	1253	7	5	361	611	67	4	388	82	261	3	8	0	3	0	384	3077	114	6	80	111	657	1581	629	205	137	654	4	0	204	30	0	379	20	11	4	167	8	0	0	54
6	163	12816	16	3110	3	1133	1664	174	3971	91	29	20	36	197	248	447	286	626	23	15	20	5	2	93	187	349	4	623	685	468	434	131	0	116	703	6	0	1	51	1	406	31	15	19	1	11	0	0	23
7	179	2907	11	2744	5	47	414	136	4282	4	8	23	30	1848	5	93	25032	1302	87	25	13	4	0	374	98	5026	100	140	1674	394	456	32	0	291	1144	8	0	19	36	187	502	24	45	6	5	16	0	2	78
8	10	553	7	5885	3	2977	2008	675	17319	6	11	33	21	152	6	46	103	1645	52	603	4	3	21	812	432	288	13	117	294	359	2443	25	1	122	1265	7	0	3	7472	0	567	6691	25	13	3	8	0	1	56
9	17	46197	24	424	679	201	367	10	6716	18	1	0	126	7	512	290	65	816	12	13	12	0	0	671	885	340	48	4	265	12	755	231	69	20	803	3	0	62	10	0	562	0	0	9	1	140	98	43	47
10	131	49120	391	675	784	221	849	8	4090	56	2	1	255	21	1	1994	270	441	24	41	713	578	0	655	80	362	46	9	336	17	1366	102	383	107	1076	13	0	142	23	68	820	2	2	1	9	154	1	41	228
11	3	261	3	2579	566	18804	180	0	30051	10	0	30	150	11	10	769	4	2192	0	7	1	3	0	1320	8	428	37	2	233	12	4231	3	53	52	1117	9	1	27	2060	0	1076	3	5	7	0	113	1	14	40
12	83	0	1605	2684	2	37245	150	852	5073	3	22	1	0	5371	14741	0	0	68	31	33	1	3	37	2	25	439	0	7824	37	1379	1682	403	0	8	2380	5	0	0	2	0	338	0	63	45	0	28	0	0	0
13	5	0	42	5732	3	4001	39	384	36580	1	33	0	0	790	298	0	0	114	7	34	0	1	13513	0	10	520	1	569	13	165	3380	4054	0	22	1991	2	0	0	0	0	154	0	10	170	0	48	0	2	0
14	4	377	3	34215	753	310	3390	195	4419	9	6	0	182	12	1	166	8	3319	8	2	1	3	2	631	35	675	52	28	130	896	11054	14	60	54	544	2	0	37	14	1	455	502	0	10	0	6323	2	6111	92
15	3	374	1079	4313	50829	226	116	189	3707	11	5	2	143	71	0	260	0	3142	91	13	1	3	0	658	96	232	1723	405	1254	327	4218	43	69	56	459	2	0	54	13	0	259	26	0	7	1	1141	0	26	277
16	8	2179	0	901	54572	266	819	136	3214	13	464	11	139	11	5	341	4	2824	48	5	1	2	0	673	22	1088	65	0	127	433	5907	23	63	303	497	2	94	44	12	2	345	50	2	16	3	4578	2	25	100
17	120	658	19	1378	745	206	3672	6	12134	1019	49	6	134	46	1	26871	6	2563	25	13	9	7	0	358	964	1017	50	3	650	32	1288	57	196	74	781	1	0	121	23	0	2079	4	66	122	3	196	2	32	767
18	90	2301	0	1927	653	642	1299	9	3897	6	3	7	111	164	3	211	1	3885	190	95	0	7	0	2157	21	802	492	98	668	17	9667	113	82	54	1594	2	0	38	12	0	1574	15	0	4	3	920	0	37	598
19	21	327	2	2760	552	180	1905	2	3929	13	2	6	31879	3	0	1154	304	586	2	14	4	9	1	480	186	271	47	0	237	40	581	26	7304	72	1154	11	0	7550	6	0	231	0	0	4	186	137	0	7	90
20	205	1403	4	4555	590	18406	1709	73	8122	1493	5	17	82	82	3	767	4	523	17	16	1	1	19	128	24	237	15	346	66	213	693	136	75	29	272	0	0	71	10	0	153	4	0	15	0	105	2	21	20
21	12	507	5	5607	482	138	412	1	37541	9	0	2	110	691	0	211	291	1433	6	4	5	1	0	2557	36	426	57	241	296	5	4237	22	59	1180	1028	0	0	54	6	103	265	3	1	4	3	101	0	27	248
22	7	6722	7	1582	611	289	5408	12	15105	10	5	14	172	274	2	205	5	4355	2	17	2	14	15	4635	30	324	37	3	155	18	9765	15	50	144	2557	5	0	47	193	3	508	156	2	82	0	156	2	33	82
23	35	901	1354	0	306	39	231	43	9941	217	107	0	0	0	29536	63	1	8388	11	8	95	11	0	0	29	205	0	38	0	0	2429	37	0	118	645	10	0	0	1	51	39	6	0	0	0	0	0	1	0
24	105	605	1237	372	35	17	477	29	5485	405	100	0	47	3	100	675	7	1428	20	346	17060	303	0	2382	32	254	19	35	1950	21	3759	34	9	57	1127	10	0	1	0	2256	621	4	6	16	10	2	0	0	5635
25	30	1	283	641	7	477	353	42	12876	184	165	34	0	3	109	98	0	4961	26	10	128	146	0	1472	32	6360	15	35	428	22	1161	43	0	121	5564	12	0	2	14	59	2336	2	0	192	8	3	0	0	225
26	55	4	296	2253	6	81	476	163	19109	116	125	0	0	1	92	38	0	4154	11	3	79	12	0	5378	89	592	23	53	299	635	6294	46	1	150	1416	2	0	1	0	45	4020	5	1	22	2	206	0	88	429
27	5	0	29	5290	2	29559	874	361	18981	2	32	1	0	317	37	0	0	70	3	40	1	0	27	1	44	4635	1	124	30	31	2438	2250	0	10	1005	27	0	0	0	0	304	0	5	6655	0	44	0	0	0
28	27	0	44	8485	7	411	49	13576	27870	369	23	0	0	616	45	0	0	29	52	13	1	1	36	1	793	182	0	474	13	142	804	2796	0	6	2537	8	0	0	0	0	15	0	8	69	0	19	0	0	7
29	76	13	65245	4424	1440	51	277	335	2345	460	228	0	0	80	220	246	0	919	21	9	241	4	0	1642	17	372	87	959	535	482	724	105	0	61	334	1	1	5	0	139	337	3	7	37	8	66	0	1	286
30	53	811	309	0	988	125	10207	9088	10466	210	34169	5	0	7	127	222	4	529	45	48	108	0	0	0	17	343	0	47	0	0	1699	157	0	273	800	2	51	0	0	67	13	6	1	1	1	0	0	0	0
31	116	29	1027	974	6	68	5020	184	5210	34606	201	31	1	22	150	1661	2	1484	581	154	307	8	0	343	76	1266	3	47	383	90	890	2524	1	90	747	8	0	2	11	104	1074	8	77	19	3	52	0	4	167
32	1419	1054	287	23018	6	4927	1643	68	15651	243	105	26	2	144	96	75	0	712	14	18	104	2	0	282	33	207	19	6303	117	37	5205	1644	1	20	412	3	0	1	0	64	219	523	3	4	2	39	0	0	115
33	87	6	267	2524	10	22	218	27	13294	218	108	8	538	2	69	147	4	4643	2	4	105	87	1	4563	62	1074	41	26	725	44	6421	53	297	285	1422	7	0	212	0	46	2270	5	4	14	179	5	0	0	2537
34	3539	226	469	1262	0	554	14703	168	10878	442	146	1	0	52	125	8695	4	11281	72	0	157	32	0	284	24	485	14	308	289	50	2223	107	2	122	1048	2	0	4	0	74	420	4	0	363	4	2	0	0	208
35	85	58	576	840	8	44	245	52	2380	266	127	0	2	64	131	99	331	1088	8	11	345	1	0	1701	5	2896	53	33	1914	28	513	46	0	75	739	9	0	6	0	7213	260	7	3	8	86	5	0	21	1511
36	384	139	315	636	6	64	1471	46	7223	170	87	7	0	10	84	46	0	6719	13	11	78	131	14	597	80	4005	9	36	587	25	4489	21	0	53	2263	6	0	1	96	63	382	85	0	21	4	2	0	0	900
37	19	1398	104	0	1	77	203	11	2520	1	4	0	0	51	312	123	0	7002	30	1	3	91	0	0	0	724	0	51	0	0	0	10	1	51	3323	1	17	3	0	0	0	0	0	0	83	0	3	1	0
38	42	1317	8272	693	1	86	849	7	8407	9	5	1	47	59	1	15680	11	1106	7	11	379	14340	0	5497	16	1043	48	65	570	90	2277	21	4	469	1040	16	11	33	3	38	2112	0	4	5	44	0	0	0	506
39	8	180	64	1562	0	607	289	0	24895	4	8	42	4	56	0	146	0	5903	3	2	1	60	0	4595	20	1885	133	43	927	140	6950	48	0	87	2948	6	25	3	54	0	6174	6	7	9	90	0	0	0	249
40	9	115	29	2273	1	196	272	102	6189	0	4	1	1	50	0	76	4	5685	0	0	5	58	0	3194	16	3883	58	100	576	768	7141	24	1	629	2279	5	14	4	1	0	4507	11	2	11	44	171	0	78	1353
41	23	218	1168	1815	957	154	495	144	14742	1	4	3	0	133	0	144	2	7255	56	10	5	100	0	1606	58	1285	83	328	1636	458	2571	48	1	68	996	7	19	3	3	0	1113	0	3	28	40	58	0	2	2557
42	122	37168	45	1962	969	1379	2636	153	9465	0	354	237	0	43	3	226	3	730	5	118	1	74	0	647	25	361	12	64	116	11408	1418	868	0	292	783	2	2712	3	0	0	354	1	4	34	40	144	0	0	59
43	N/A	N/A	N/A	N/A	N/A	N/A	N/A	N/A	N/A	N/A	N/A	N/A	N/A	N/A	N/A	N/A	N/A	N/A	N/A	N/A	N/A	N/A	N/A	N/A	N/A	N/A	N/A	N/A	N/A	N/A	N/A	N/A	N/A	N/A	N/A	N/A	N/A	N/A	N/A	N/A	N/A	N/A	N/A	N/A	N/A	N/A	N/A	N/A	N/A
44	100	241	117	8195	0	153	3865	15	12273	523	336	23	0	81	0	1095	60	6244	8	28	11	103	0	254	220	12218	12	53	401	394	4050	56	1	97	1042	11	15	5	78	1	782	0	162	7	40	21	0	0	92
45	2134	3350	66	0	2	9954	6894	210	14431	1	4	2	0	5277	0	139	5	611	14	8	0	44	0	339	31	624	26	337	91	114	2926	76	0	24	1137	5	25	3	0	0	648	9	2	12	57	6	0	0	87
46	42	141	52	2355	0	85	167	10	1211	0	8	12	602	47	15	192	5	2202	7	6	1	104	0	6179	78	1171	187	41	635	110	535	29	191	109	6990	21	8	162	2	0	1175	0	6	0	6334	15	0	0	128
47	40	0	77	15000	16	4749	393	6499	24726	19	41	2	0	9366	68	0	0	56	1	12	7	1	73	1	31	238	0	244	39	361	2896	1907	0	20	3210	45	0	2	0	0	177	0	2	290	0	20	0	2	1
48	70	406	90	12398	0	4555	593	305	32057	25	31	0	0	1375	5	247	6	327	104	3	2	37	0	110	8	519	4	8069	103	757	1000	1503	1	18	942	12	7	0	4	0	720	1	6	17	35	2	0	2	24
49	162	243	58	762	20	95	253	21	2346	2	14	3	0	124	1	401	375	1662	8	9	23	93	0	786	29	5161	30	52	840	182	369	30	0	91	3651	2	9	61	0	85	1021	1	5	12	56	7	0	0	149
50	92	425	7	305	2	128	172	144	1120	0	61	134	6	34	14	23	46	4089	102	21838	22	7	0	7603	70	345	245	4	2610	100	189	175	50	27	3058	112	46	14	8	19	412	0	51	0	15	1	25	0	87
51	10166	29517	4	328	0	63	2174	70	1283	2	34	57	411	25	10	69	63	1866	78	42	42	52	0	215	3403	540	19	4	226	118	922	25	2507	41	4538	18	5	4	12	0	214	0	18	3	6	0	6139	0	3
52	37	81	0	167	1	71	608	97	1782	0	14	57	4	23	4	11	0	1352	61	71	1	56	0	3366	12	1203	12162	62	4426	139	173	25	23	20	4638	22	16	18	0	1	660	0	10	0	744	3	5	6	30
53	26	2	546	10856	7	10551	255	4695	20069	142	61	107	0	2006	4	0	0	131	70	19	5	1	0	2	30	792	0	1026	26	2542	1026	10515	0	20	2543	27	0	2	0	0	705	0	4	81	0	11	0	0	0
54	606	171	4	504	0	8255	9550	120	4620	227	1	33590	0	2178	0	106	0	214	48	311	12	1	2	16	27	279	3	105	66	213	1244	113	1	45	2737	22	0	1	0	0	254	0	5	24	0	6	0	0	0
55	119	57	0	15890	0	14742	2414	1348	12187	0	46	941	3	5222	2	1	0	3712	65	80	9	5	0	79	214	2774	63	1173	69	11870	3801	164	48	6	361	10	15	3	0	2	251	0	26	0	2	1	6	0	0
56	531	0	4	0	0	15394	4278	646	4812	96	8	79	0	1352	1	0	0	200	25	17	2	1	0	2	11	416	0	1241	35	0	9499	1138	0	3	1401	9	0	0	0	0	4467	0	11	66	0	0	0	2	0
57	2527	890	6	10660	0	13155	1456	355	10044	0	2517	93	0	444	2	17	0	168	585	78	3	1	0	55	217	54	40	242	83	3442	3796	3244	49	6	596	4	15	2	0	3	306	0	30	61	1	1	2	0	0
58	1001	84	34	3389	0	2997	395	43594	2926	1	8303	63	0	76	3	21	0	132	23332	43	8	0	0	57	7	146	35	5	51	53	535	121	41	40	655	4	16	2	27	1	248	0	29	10	2	25	6	0	5
59	669	1	6	5800	0	27248	1236	376	17232	126	0	101	0	500	1	1	0	231	40	19	2	0	0	5	83	439	0	12005	16	198	5752	328	1	9	1787	4	0	1	0	0	395	0	5	270	0	32	0	0	0
60	269	1	47	7282	0	21198	1910	898	11408	232	6	96	0	19387	65	1	0	124	56	63	3	1	0	1	23	543	0	1814	37	113	1936	1149	0	6	1306	21	0	1	1	2	495	0	15	159	0	15	0	1	0
61	26	47	0	196	0	56	162	66	497	21	21	298	1	12	19	7	11	2641	44	36	116	8	0	7959	20	319	213	1	4500	34	56	77	31	20	4898	105	7	17	0	277	223	0	14	0	0	0	8	0	89
62	15	127	0	141	1	58	74	91	3743	0	27	39	7	16	5	3	0	6569	41	22	4	56	0	9086	8	2508	2528	1	7503	63	274	24	16	535	7824	11	16	5	2	14	2627	0	17	5	38	0	9	0	38
63	2281	473	10	373	0	1783	1801	166	11746	2	34	18172	0	13	2256	3557	11	2226	69	866	19	2	0	250	112	312	38	2	150	47	263	1428	46	20	1492	25	7729	9	0	1	1027	0	24	1	7	12	6	1	0
64	360	6332	0	5214	0	7482	2984	175	1504	6	2652	62	534	1615	8	10	0	625	132	138	407	1	36	62	18	704	44	2	62	453	4696	16	10402	23	1904	11	6	1	0	0	433	0	12	0	2	2	9	0	0
65	105	3574	1	262	0	118	4686	243	15405	3	51	58	88	40	41	79	3	3141	46	131	29	11	0	110	35	605	34	3	123	2544	2161	27	38	80	2675	32	11	16	49	0	203	0	6670	5	1	0	11	0	10
66	52	0	1	10778	0	962	248	1781	10364	128	0	87	0	30726	302	1	0	83	52	13	5	33	0	3	499	697	0	279	18	550	2124	3262	0	34	3140	9	0	0	0	0	444	0	3	89	0	180	0	0	0
67	N/A	N/A	N/A	N/A	N/A	N/A	N/A	N/A	N/A	N/A	N/A	N/A	N/A	N/A	N/A	N/A	N/A	N/A	N/A	N/A	N/A	N/A	N/A	N/A	N/A	N/A	N/A	N/A	N/A	N/A	N/A	N/A	N/A	N/A	N/A	N/A	N/A	N/A	N/A	N/A	N/A	N/A	N/A	N/A	N/A	N/A	N/A	N/A	N/A
68	N/A	N/A	N/A	N/A	N/A	N/A	N/A	N/A	N/A	N/A	N/A	N/A	N/A	N/A	N/A	N/A	N/A	N/A	N/A	N/A	N/A	N/A	N/A	N/A	N/A	N/A	N/A	N/A	N/A	N/A	N/A	N/A	N/A	N/A	N/A	N/A	N/A	N/A	N/A	N/A	N/A	N/A	N/A	N/A	N/A	N/A	N/A	N/A	N/A
69	1128	235	2	1378	0	68	3071	92	7970	0	82	21303	0	15	6	167	18	424	55	2732	43	14	0	105	174	469	55	0	572	2908	89	1641	44	102	2259	112	150	49	0	1	675	0	27	1	5	20	14	2	9
70	322	714	0	61	5	160	313	34	7005	3	1	13	0	7	5	12	39	19602	1	171	59	115	0	13095	99	234	741	8	2049	30	1233	54	4	221	3327	139	3	10	0	537	409	0	1	1	10	10	4	0	270
71	35	0	3	22083	0	5089	960	405	17120	161	107	79	0	2249	1	1	0	1554	32	15	7	3	2	0	6	576	0	740	19	1584	8739	1877	0	3	711	9	0	1	0	0	142	0	4	16	0	9	0	0	0
72	881	683	3	0	0	123	9964	71	9820	17	60	4	3	11	8	38	3	1104	2	86	1908	46	0	64	147	960	6	7	136	2121	473	35	2225	312	890	54	0	31	515	3	508	0	4	0	3	1	52	1	2
73	N/A	N/A	N/A	N/A	N/A	N/A	N/A	N/A	N/A	N/A	N/A	N/A	N/A	N/A	N/A	N/A	N/A	N/A	N/A	N/A	N/A	N/A	N/A	N/A	N/A	N/A	N/A	N/A	N/A	N/A	N/A	N/A	N/A	N/A	N/A	N/A	N/A	N/A	N/A	N/A	N/A	N/A	N/A	N/A	N/A	N/A	N/A	N/A	N/A
74	305	192	7	64	1	151	48450	51	5733	3	0	1	0	11	2	480	7	2497	71	47	44	3	0	290	38	173	358	4666	569	2128	2021	24	27	15	781	36	0	4	1	32	266	0	7	1	21	0	0	0	16
75	21	0	32	0	0	13110	871	749	1724	78	4	36	0	2535	93	1	0	1620	16	43	0	0	4	0	0	34	0	160	0	0	0	1	0	3	988	6	0	1	0	0	0	2	0	0	0	0	0	1	0
76	17	1	9	5955	6	7492	608	681	12603	88	4	89	0	3981	2	0	0	474	28	19	3	0	186	0	66	11323	2	11438	31	2423	4945	1814	0	1	1805	13	0	0	0	0	600	0	2	22	0	19	0	2	2
77	565	109	0	649	0	49023	1754	45	4255	4	0	394	0	60	0	4	1	4390	11	86	20	2	0	43	12778	469	7	24	47	138	2462	683	3	25	1071	23	0	4	0	2	1633	0	6	21	0	1	1	0	6
78	33218	49212	1	1991	0	310	599	3435	2220	1	70	1	0	10	8	41	9	1353	1	52	53	3	0	33	30	185	14	19	34	544	402	47	9	60	375	22	2	4	1	4	282	0	0	3	0	0	0	0	1
79	284	1	1	4060	2	3669	1259	1290	8308	135	8	106	0	356	3	0	0	304	50	64	1	1	0	1	20	3678	3	113	31	136	5304	945	3	17	1382	35	0	1	1	3	771	2	5	150	0	52	0	2	0
80	374	162	0	134	0	201	2086	428	11170	150	73	542	0	8	3	14	7	1043	339	71	102	6	0	39	61	2913	11	7	134	8	175	5258	13	2102	1111	209	0	27	2	3	3048	0	7	1	0	0	0	0	0
81	688	1	16	0	1	377	2580	2962	2285	30803	0	91	0	4933	0	0	0	1191	4663	187	58	4	0	0	19	7533	0	105	0	0	977	1225	0	49	1036	127	0	15	0	0	0	0	0	6	1	0	0	3	0
82	269	286	1	2541	0	140	2821	54	4269	1094	0	4	1	8	3	39	15	3151	19	755	13471	463	0	326	76	797	26	4	534	12	196	131	14	310	7343	8402	0	582	2	8	7024	0	7	103	2	52	0	0	30
83	1765	20	71	1714	22	726	6852	554	6745	856	0	162	0	1292	0	0	0	709	51	521	269	117	3	7	707	3218	18	184	1513	71	3483	2384	0	272	6769	1309	0	138	0	0	2219	10	4	30	0	4	0	0	14
84	N/A	N/A	N/A	N/A	N/A	N/A	N/A	N/A	N/A	N/A	N/A	N/A	N/A	N/A	N/A	N/A	N/A	N/A	N/A	N/A	N/A	N/A	N/A	N/A	N/A	N/A	N/A	N/A	N/A	N/A	N/A	N/A	N/A	N/A	N/A	N/A	N/A	N/A	N/A	N/A	N/A	N/A	N/A	N/A	N/A	N/A	N/A	N/A	N/A
85	128	86	1	43	0	92	100	26	2277	1	0	1	0	4	1	6	3	11699	18	15	32	25	0	5305	28	133	1211	4	11996	10	639	22	4	103	1338	29	0	7	3	27	281	0	0	0	41	1	0	0	671
86	70896	4718	16	131	0	164	1124	36	3715	3	0	200	0	103	458	69	1703	4242	2	26	34	12	0	348	44	285	6	16	63	8	162	52	19	30	1022	40	118	7	3	0	163	0	0	0	0	0	0	0	9
87	11512	11079	75	265	0	331	3814	43	8418	6	26	3	10	1634	149	22	71	24082	10	50	76	5	0	145	38	245	14	5	207	32	1021	21	167	16	1270	47	0	4	2	1	411	0	4	0	2	0	0	3	19
88	392	2989	54	0	5	3585	1073	19062	5687	12	4	0	2	1383	1016	4426	4	12555	51	52	42	4	0	0	42	489	15	8	0	0	804	20	540	95	1884	60	0	14	15	4	12	0	80	0	0	0	0	0	458
89	403	239	6	383	0	150	500	65	4936	20	3	155	1	10	4	19	1091	1522	1	3095	605	232	0	102	360	859	37	8	1057	82	71	91	30	1723	8540	6145	0	964	2	9	2074	0	40	48	0	0	0	0	14
90	1091	16365	0	0	5	3	4220	1	7003	11	3	0	0	1	3	58	4071	2194	2	445	62	6	0	70	1907	667	8	0	369	1	5	9	1	150	6239	2031	463	25	0	1	3005	0	4	0	0	0	0	0	9
[truncated: 917 more columns]

[truncated: 7 more sheets: Families, Orders, Phyla, Guilds, Morans I Weights, Morans I shuffle, Morans I Data]
